# Supplementary material for: Work-related stress, associated comorbidities and stress causes in French community pharmacies: a nationwide cross-sectional study
Source: PeerJ. 2017 Oct 26;5:e3973. doi: 10.7717/peerj.3973 (PMC5660873; doi:10.7717/peerj.3973)
Supplement: Data S1 [file peerj-05-3973-s001.xlsx]

## Sheet: db_stress_pharmacy
participant_id	VAS_stress	Sleep disturbances	VAS_fatigue	HADS_Anxiety	HADS_Depression	Overwhelmed	Too many patients per day	Frequently interrupted	Loss of patients’ confidence	Patients are more demanding	Too much paperwork	Fear of dispensing wrong medication	Unsatisfied of working atmosphere	Not supported	Not recognized by other health professionals	Deterioration of work quality	Salary not representative of work	Fear of competition	Future career uncertainty	Medical consultations	Medication	Medication origin	Type of medications	Psychoactive drugs	Status	Seniority in profession	Seniority in the community pharmacy	Contract	Hours worked/week	Gender	Age	Marital status	Children	Tobacco	Alcohol	Alcohol_Male_WHO threshold	Alcohol_Female_WHO threshold	Inhabitants	Patients	Number of phamacists (in-charge)	Number of pharmacists (assistant)	Number of technicians
1	61	Unchecked	71	16	8	Unchecked	Unchecked	Checked	Checked	Checked	Checked	Unchecked	Unchecked	Unchecked	Checked	Checked	Unchecked	Checked	Checked	Yes	Yes	Medical prescription	Anxiolytics	No	Pharmacist-in-charge	20	28	Open-ended contract	65	Male	53	Married/couple	No	No	Yes			20000	90	1	0	1
2	100	Unchecked	100	20	8	Unchecked	Unchecked	Unchecked	Unchecked	Unchecked	Checked	Unchecked	Unchecked	Unchecked	Checked	Checked	Unchecked	Unchecked	Checked	No	Yes	Self medication	Homeopathy	No	Pharmacist-in-charge	20	11	Open-ended contract	50	Female	43	Married/couple	Yes	No	Yes		No	2000	50	1	0	0.5
3	90	Unchecked	91	10	0	Checked	Unchecked	Checked	Unchecked	Unchecked	Checked	Unchecked	Unchecked	Unchecked	Unchecked	Checked	Unchecked	Unchecked	Checked	No	Yes	Medical prescription	Anxiolytics	No	Pharmacist-in-charge	30	29	Open-ended contract	70	Male	57	Married/couple	Yes	Yes	Yes			7000	300	2	3	6
4	63	Checked		6	4	Unchecked	Unchecked	Checked	Unchecked	Checked	Unchecked	Unchecked	Unchecked	Unchecked	Unchecked	Checked	Unchecked	Checked	Checked	No	No			No	Pharmacist-in-charge	24	19	Open-ended contract	40	Female	47	Married/couple	Yes	No	No			850	120	2		3
5	68	Unchecked	86	11	4	Checked	Checked	Checked	Unchecked	Checked	Checked	Unchecked	Unchecked	Checked	Unchecked	Unchecked	Checked	Unchecked	Checked	No	No			No	Pharmacist-in-charge	4	7	Open-ended contract	60	Female	33	Married/couple	Yes	No	Yes		No	600	60	1	0.3	0.8
6	30	Unchecked	32	8	6	Unchecked	Unchecked	Unchecked	Unchecked	Unchecked	Checked	Unchecked	Unchecked	Unchecked	Unchecked	Checked	Unchecked	Unchecked	Unchecked	No	No			No	Pharmacist-in-charge	35	35	Open-ended contract	45	Male	60	Married/couple	Yes	No	Yes			5000	250	1	4	7
7	66	Checked	74	9	9	Checked	Unchecked	Checked	Unchecked	Unchecked	Checked	Unchecked	Unchecked	Unchecked	Checked	Checked	Checked	Checked	Checked	No	No			No	Pharmacist-in-charge	2	2	Open-ended contract	70	Male	29	Married/couple	No	No	Yes	No		6000	110	1	0	2
8	86	Unchecked	100	16	15	Checked	Unchecked	Checked	Checked	Checked	Checked	Unchecked	Unchecked	Unchecked	Checked	Checked	Checked	Checked	Checked	No	No			No	Pharmacist-in-charge	11	2	Open-ended contract	60	Male	35	Single	No	No	No			900	80	1	0.5	1
9	95	Unchecked	100	16	9	Unchecked	Unchecked	Unchecked	Unchecked	Unchecked	Checked	Unchecked	Unchecked	Unchecked	Unchecked	Unchecked	Unchecked	Unchecked	Unchecked	No	No			No	Pharmacist-in-charge	35	35	Open-ended contract	60	Male	59	Married/couple	Yes	Yes	Yes	No		37000	190	1	1	4
10	69	Checked	68	10	12	Checked	Unchecked	Checked	Unchecked	Checked	Checked	Unchecked	Unchecked	Unchecked	Unchecked	Checked	Checked	Unchecked	Checked	No	No			Yes	Pharmacist-in-charge	30	30	Open-ended contract	45	Male	55	Married/couple	Yes	No	Yes	No		15000	200	1	2	3
11	3	Unchecked	14	6	8	Unchecked	Unchecked	Unchecked	Unchecked	Checked	Unchecked	Unchecked	Unchecked	Unchecked	Checked	Unchecked	Checked	Unchecked	Checked	No	No			No	Pharmacist-in-charge	25	5	Open-ended contract	47.5	Female	50	Married/couple	Yes	No	No			20000	100	2		2
12	74	Checked	88	13	1	Unchecked	Unchecked	Unchecked	Unchecked	Checked	Checked	Checked	Unchecked	Unchecked	Unchecked	Unchecked	Checked	Unchecked	Unchecked	No	No			No	Pharmacist-in-charge	15	9	Open-ended contract	50	Female	40		Yes	No	Yes		No	3200	75	1	0	1
13	87	Unchecked	87	9	5	Checked	Checked	Checked	Checked	Checked	Checked	Checked	Checked	Checked	Checked	Checked	Checked	Checked	Checked	No	Yes	Self medication		No	Pharmacist-in-charge	35	35	Open-ended contract	70	Male	57	Married/couple	Yes	No	Yes	Yes		3500	500	1	4	10
14	33	Unchecked	37	7	1	Unchecked	Unchecked	Unchecked	Unchecked	Unchecked	Unchecked	Unchecked	Unchecked	Unchecked	Checked	Checked	Checked	Checked	Checked	No	No			No	Pharmacist-in-charge	35	35	Open-ended contract	40	Female	57	Married/couple	Yes	No	No			36000	90	1	0.5	1.5
15	17	Unchecked	19	2	1	Unchecked	Unchecked	Unchecked	Checked	Checked	Checked	Unchecked	Unchecked	Unchecked	Checked	Checked	Checked	Unchecked	Checked	No	No			No	Assistant pharmacist	13	0	Fixed-term contract	50	Male	40	Married/couple	Yes	No	Yes	No		300	40	1	0	2
16	18	Unchecked	27	8	1	Unchecked	Unchecked	Unchecked	Unchecked	Unchecked	Unchecked	Unchecked	Unchecked	Unchecked	Unchecked	Unchecked	Unchecked	Unchecked	Unchecked	No	No			No	Pharmacist-in-charge	9	9	Open-ended contract	48	Male	35	Married/couple	No	Yes	Yes	No		580	50	2		1
17	24	Unchecked	29	4	2	Unchecked	Unchecked	Unchecked	Unchecked	Unchecked	Checked	Unchecked	Unchecked	Unchecked	Unchecked	Unchecked	Checked	Unchecked	Checked	No	No			No	Pharmacist-in-charge	34	34	Open-ended contract	50	Male	63	Married/couple	Yes	Yes	Yes			980	130	1	1	3
18	73	Checked	88	12	4	Checked	Unchecked	Unchecked	Unchecked	Checked	Checked	Unchecked	Unchecked	Unchecked	Checked	Checked	Checked	Checked	Checked	No	No			No	Pharmacist-in-charge	17	12	Open-ended contract	45	Female	42	Married/couple	Yes	No	Yes		No	30000	70	1	0.3	1.8
19	64	Unchecked	60	16	8	Checked	Unchecked	Checked	Unchecked	Unchecked	Checked	Unchecked	Unchecked	Unchecked	Unchecked	Unchecked	Unchecked	Unchecked	Checked	Yes	Yes	Medical prescription	Anxiolytics	No	Pharmacist-in-charge	21	19	Open-ended contract	60	Female	44	Married/couple	Yes	No	No			2000	120	1	2	2
20	65	Checked		11	6	Checked	Unchecked	Unchecked	Checked	Unchecked	Checked	Checked	Unchecked	Unchecked	Checked	Unchecked	Unchecked	Unchecked	Checked	No	No			No	Pharmacist-in-charge	7	3	Open-ended contract	55	Female	31	Married/couple	Yes	No	No			2500	90	1	0.4	1.7
21	46	Unchecked	62	11	4	Checked	Unchecked	Checked	Unchecked	Unchecked	Checked	Unchecked	Unchecked	Unchecked	Unchecked	Checked	Checked	Unchecked	Checked	No	No			No	Pharmacist-in-charge	18	13	Open-ended contract	45	Male	39	Married/couple	Yes	No	Yes	No		11000	200	1	1	4
22	10	Unchecked	15	4	1	Checked	Unchecked	Unchecked	Unchecked	Unchecked	Checked	Unchecked	Unchecked	Unchecked	Unchecked	Unchecked	Unchecked	Unchecked	Unchecked	No	No			No	Pharmacist-in-charge	30	30	Open-ended contract	40	Female	59	Married/couple	Yes	No	Yes			10000	200	1	1.5	3
23	48	Unchecked	50	7	4	Unchecked	Unchecked	Unchecked	Unchecked	Unchecked	Unchecked	Checked	Checked	Checked	Checked	Checked	Unchecked	Unchecked	Unchecked	No	No			No	Assistant pharmacist	30	30	Open-ended contract	23	Female	53	Married/couple	Yes	No	No				200	1	3	4
24	7	Unchecked	33	4	2	Unchecked	Unchecked	Unchecked	Unchecked	Checked	Checked	Unchecked	Checked	Unchecked	Unchecked	Checked	Unchecked	Unchecked	Unchecked	No	No			No	Pharmacist-in-charge	16	6	Open-ended contract	55	Male	45	Married/couple	No	Yes	Yes	Yes		900	100	1	1	1
25	85	Checked	99	17	10	Checked	Unchecked	Checked	Checked	Unchecked	Unchecked	Unchecked	Unchecked	Unchecked	Checked	Checked	Unchecked	Unchecked	Unchecked	No	No			No	Pharmacist-in-charge	10	8	Open-ended contract	70	Male	33	Married/couple	Yes		No			17000	250	1	1	5
26	23	Unchecked	47	1	0	Unchecked	Unchecked	Unchecked	Unchecked	Unchecked	Unchecked	Checked	Unchecked	Unchecked	Unchecked	Unchecked	Unchecked	Unchecked	Checked	No	No			No	Assistant pharmacist	6	4	Open-ended contract	35	Male	31	Married/couple	Yes	No	Yes	No		1500	70	1	1	0
27	33	Unchecked	38	4	3	Checked	Unchecked	Unchecked	Unchecked	Checked	Checked	Unchecked	Unchecked	Unchecked	Checked	Checked	Checked	Unchecked	Checked	No	No			No	Pharmacist-in-charge	20	15	Open-ended contract	40	Female	50	Married/couple	Yes	No	Yes		No	3000	200	2	1	3
28	74	Checked	67	17	12	Checked	Unchecked	Checked	Unchecked	Checked	Checked	Checked	Unchecked	Unchecked	Unchecked	Checked	Checked	Checked	Checked	No	Yes	Self medication	Anxiolytics	No	Pharmacist-in-charge	15	13	Open-ended contract	54	Male	40	Married/couple	Yes	No	Yes	No		30000	120	1	0	3
29	14	Unchecked	7	3	2	Unchecked	Unchecked	Unchecked	Checked	Checked	Unchecked	Unchecked	Unchecked	Unchecked	Checked	Unchecked	Unchecked	Unchecked	Unchecked	No	No			No	Assistant pharmacist	24	24	Open-ended contract	35	Female	48	Married/couple	Yes	No	Yes		No	2800	150	1	1	1.5
30	13	Unchecked	49	10	12	Unchecked	Unchecked	Unchecked	Unchecked	Checked	Unchecked	Unchecked	Unchecked	Unchecked	Unchecked	Unchecked	Unchecked	Unchecked	Unchecked	No	No			No	Pharmacist-in-charge	25	15	Open-ended contract	45	Male	52	Single	No	No	No			4000	100	1	1	2
31	97	Checked	91	17	14	Checked	Checked	Checked	Checked	Checked	Checked	Checked	Checked	Checked	Checked	Checked	Checked	Checked	Checked	Yes	Yes	Medical prescription	Hypnotics	Yes	Pharmacist-in-charge	15	3	Open-ended contract	75	Male	42	Married/couple	Yes	Yes	Yes	Yes		65435	100	1	0	1
32	83	Checked	91	15	9	Unchecked	Unchecked	Checked	Unchecked	Checked	Unchecked	Checked	Unchecked	Checked	Checked	Checked	Checked	Unchecked	Checked	No	No			No	Pharmacist-in-charge	33	24	Open-ended contract	50	Female	62	Married/couple	Yes	No	No			150000	90	1	0	1
33	89	Checked	79	17	8	Checked	Unchecked	Checked	Unchecked	Checked	Unchecked	Unchecked	Checked	Checked	Checked	Unchecked	Checked	Checked	Checked	No	No			No	Pharmacist-in-charge	10	2.5	Open-ended contract	70	Female	33	Married/couple	Yes	No	No			9500	130	1	1	3
34	3	Unchecked	21	1	0	Unchecked	Unchecked	Unchecked	Unchecked	Checked	Unchecked	Unchecked	Unchecked	Unchecked	Checked	Checked	Unchecked	Checked	Checked	No	No			No	Pharmacist-in-charge	20	11	Open-ended contract	48	Female	47	Married/couple	Yes	No	No			2500	100	2	0	1
35	67	Checked	71	12	10	Unchecked	Unchecked	Unchecked	Unchecked	Checked	Unchecked	Checked	Unchecked	Checked	Checked	Checked	Checked	Checked	Checked	Yes	Yes	Medical prescription	Anxiolytics	No	Pharmacy technician			Open-ended contract	35	Female	36	Married/couple	Yes	Yes	Yes		No
36	67	Checked	71	12	10	Unchecked	Unchecked	Unchecked	Unchecked	Checked	Unchecked	Checked	Unchecked	Checked	Checked	Checked	Checked	Checked	Checked	Yes	Yes	Medical prescription	Anxiolytics	No	Pharmacy technician			Open-ended contract	35	Female	36	Married/couple	Yes	Yes	Yes		No
37	69	Unchecked	90	10	5	Checked	Unchecked	Checked	Unchecked	Checked	Checked	Unchecked	Unchecked	Unchecked	Unchecked	Checked	Unchecked	Unchecked	Checked	No	No			No	Pharmacist-in-charge	15	10	Open-ended contract	65	Male	40	Married/couple	Yes	No	Yes	No		200000	250	1	1	4
38	6	Unchecked	9	7	0	Unchecked	Unchecked	Unchecked	Unchecked	Checked	Unchecked	Unchecked	Unchecked	Unchecked	Unchecked	Unchecked	Unchecked	Unchecked	Unchecked	No	No			No	Pharmacy technician	30	28	Open-ended contract	24	Female	53	Married/couple	Yes	No	No			20000	120	1	0	2
39	0	Unchecked	28	1	0	Unchecked	Unchecked	Checked	Unchecked	Unchecked	Checked	Unchecked	Unchecked	Unchecked	Unchecked	Checked	Unchecked	Unchecked	Checked	No	No			No	Assistant pharmacist	7	5	Fixed-term contract	35	Male	31	Married/couple	Yes	No	Yes	No		900	110	1	1	3
40	23	Checked	47	11	8	Unchecked	Unchecked	Checked	Unchecked	Checked	Checked	Checked	Unchecked	Unchecked	Checked	Checked	Checked	Checked	Unchecked	No	Yes	Self medication	Hypnotics	No	Pharmacist-in-charge	13	4	Open-ended contract	65	Male	39	Single	No	No	Yes	No		1100	100	1	1	1
41	11	Unchecked		4	5	Unchecked	Unchecked	Unchecked	Unchecked	Unchecked	Unchecked	Unchecked	Checked	Unchecked	Unchecked	Checked	Checked	Unchecked	Checked	No	No			No	Pharmacy technician	6	6	Open-ended contract	35	Female	26	Married/couple	No	No	Yes		No	2000	60	1	1	3
42	65	Checked	68	11	4	Unchecked	Unchecked	Unchecked	Checked	Checked	Checked	Unchecked	Unchecked	Unchecked	Checked	Checked	Checked	Checked	Checked	No	No			No	Pharmacist-in-charge	30	8	Open-ended contract	60	Female	52	Married/couple	Yes	No	Yes			2600	100	1		1
43	12	Unchecked	68	3	5	Checked	Checked	Checked	Unchecked	Unchecked	Checked	Unchecked	Unchecked	Unchecked	Unchecked	Checked	Checked	Unchecked	Unchecked	No	No			No	Pharmacist-in-charge	25	22	Open-ended contract	60	Female	53	Married/couple	Yes	No	No			1800	110	1	2	2
44	31	Checked		12	3	Unchecked	Unchecked	Unchecked	Unchecked	Checked	Checked	Unchecked	Unchecked	Unchecked	Unchecked	Unchecked	Unchecked	Checked	Checked	No	No			No	Pharmacist-in-charge	32	26	Open-ended contract	45	Female	56	Married/couple	Yes	No	No			1010	60	1		1
45	33	Unchecked	42	7	2	Unchecked	Unchecked	Checked	Unchecked	Checked	Checked	Checked	Unchecked	Unchecked	Unchecked	Unchecked	Unchecked	Unchecked	Unchecked	No	No			No	Pharmacist-in-charge	8	5	Open-ended contract	56	Female	40	Single	No	Yes	No			450	45	1	0	1
46	57	Unchecked	71	6	2	Unchecked	Unchecked	Checked	Unchecked	Unchecked	Unchecked	Unchecked	Unchecked	Unchecked	Unchecked	Unchecked	Unchecked	Unchecked	Checked	No	No			No	Pharmacy technician	5	4	Open-ended contract	35	Female	25	Married/couple	No	No	No			400	40	1	0	1
47	10	Unchecked	46	6	3	Checked	Unchecked	Unchecked	Checked	Checked	Checked	Unchecked	Unchecked	Unchecked	Unchecked	Unchecked	Checked	Unchecked	Checked	No	No			No	Pharmacist-in-charge	15	10	Open-ended contract	50	Male	41	Married/couple	Yes	No	Yes	No		1500	170	2	1	3
48	5	Unchecked	4	5	1	Unchecked	Unchecked	Unchecked	Unchecked	Checked	Unchecked	Checked	Unchecked	Unchecked	Unchecked	Unchecked	Checked	Checked	Unchecked	No	No			No	Pharmacy technician	15	15	Open-ended contract	28	Female	36	Married/couple	Yes	No	Yes			6000	200	1	2	5
49	27	Unchecked	36	8	1	Unchecked	Unchecked	Checked	Unchecked	Checked	Unchecked	Unchecked	Unchecked	Unchecked	Unchecked	Checked	Checked	Checked	Checked	No	No			No	Pharmacy technician	16	16	Open-ended contract	151	Female	33	Married/couple	Yes	No	Yes		No	600	200	1	2	3
50	42	Unchecked	65	10	6	Checked	Unchecked	Checked	Unchecked	Checked	Unchecked	Unchecked	Unchecked	Checked	Unchecked	Checked	Checked	Unchecked	Checked	No	No			No	Pharmacy technician	26	20	Open-ended contract	35	Female	45	Single	No	Yes	Yes		No	6000	200	1	1	3
51	10	Unchecked	26	9	4	Unchecked	Unchecked	Unchecked	Unchecked	Unchecked	Unchecked	Unchecked	Unchecked	Unchecked	Unchecked	Unchecked	Unchecked	Unchecked	Unchecked	No	No			No	Pharmacist-in-charge	25	1	Open-ended contract	40	Female	53	Widower	Yes	Yes	Yes			800	100	1	0.5	2
52	9	Unchecked	56	4	2	Checked	Unchecked	Checked	Unchecked	Unchecked	Checked	Unchecked	Unchecked	Unchecked	Unchecked	Unchecked	Checked	Checked	Unchecked	No	No			No	Pharmacist-in-charge	15	2	Open-ended contract	45	Male	39	Single	Yes	No	Yes	No		6000	220	1	1.5	4
53	82	Unchecked	84	14	10	Unchecked	Checked	Checked	Unchecked	Checked	Checked	Unchecked	Unchecked	Unchecked	Checked	Checked	Checked	Unchecked	Checked	Yes	Yes	Medical prescription	Anxiolytics	No	Pharmacist-in-charge	34	10	Open-ended contract	50	Female	58	Married/couple	Yes	No	Yes		No	17800	40	1	0	0
54	49	Unchecked	79	6	8	Unchecked	Unchecked	Unchecked	Unchecked	Checked	Unchecked	Unchecked	Checked	Unchecked	Unchecked	Checked	Unchecked	Unchecked	Checked	No	No			No	Pharmacist-in-charge	15	1	Open-ended contract	35	Female	39	Married/couple	Yes	No	Yes		No	2000	185	2	1	3
55	32	Checked	74	10	5	Checked	Unchecked	Checked	Checked	Checked	Checked	Unchecked	Unchecked	Unchecked	Unchecked	Checked	Unchecked	Checked	Checked	No	No			No	Pharmacist-in-charge	36	28	Open-ended contract	49	Male	58	Single	No	No	Yes			600	200	1	1.4	2
56	8	Unchecked	5	5	1	Unchecked	Unchecked	Checked	Unchecked	Checked	Checked	Unchecked	Unchecked	Unchecked	Unchecked	Checked	Unchecked	Unchecked	Unchecked	No	No			No	Pharmacist-in-charge	30	28	Open-ended contract	45	Female	52	Married/couple	Yes	No	Yes			3000	160	1	1	3
57	67	Unchecked	75	19	9	Checked	Checked	Checked	Unchecked	Checked	Checked	Checked	Unchecked	Unchecked	Unchecked	Checked	Checked	Checked	Checked	No	Yes	Self medication	Anxiolytics	Yes	Pharmacist-in-charge	5	3	Open-ended contract	60	Female	28	Married/couple	No	Yes	Yes		No	7000	180	1	1	2
58	100	Checked	83	17	11	Checked	Unchecked	Checked	Unchecked	Unchecked	Checked	Checked	Unchecked	Unchecked	Unchecked	Checked	Checked	Unchecked	Checked	No	Yes	Self medication	Hypnotics	No	Assistant pharmacist	15	2	Fixed-term contract	43	Female	41	Single	Yes	Yes	No			10000	50	1	1	2
59	71	Unchecked		9	4	Unchecked	Unchecked	Unchecked	Checked	Checked	Unchecked	Unchecked	Unchecked	Unchecked	Checked	Checked	Unchecked	Checked	Checked	No	No			Yes	Pharmacist-in-charge	17	15	Open-ended contract	35	Male	44	Married/couple	Yes	No	Yes			21000	90	2	0	1
60	13	Unchecked	11	4	3	Unchecked	Unchecked	Unchecked	Unchecked	Checked	Unchecked	Unchecked	Unchecked	Unchecked	Checked	Unchecked	Checked	Checked	Unchecked	No	No			No	Pharmacist-in-charge	8	8	Open-ended contract	36	Female	30	Married/couple	No	Yes	Yes		No	25000	90	2	0	2
61	51	Checked	64	10	8	Checked	Unchecked	Unchecked	Unchecked	Unchecked	Checked	Unchecked	Unchecked	Unchecked	Unchecked	Checked	Checked	Checked	Checked	No	No			Yes	Pharmacist-in-charge	15	10	Open-ended contract	50	Male	40	Married/couple	Yes	No	Yes	No		9999	160	2	1	2
62	74	Unchecked	61	16	6	Checked	Unchecked	Unchecked	Unchecked	Checked	Unchecked	Unchecked	Unchecked	Unchecked	Unchecked	Checked	Unchecked	Unchecked	Checked	No	No			No	Pharmacist-in-charge	20	9	Open-ended contract	45	Female	44	Married/couple	Yes	No	No			7500	100	1	1	2
63	31	Unchecked	18	3	2	Unchecked	Unchecked	Checked	Unchecked	Checked	Unchecked	Unchecked	Checked	Checked	Unchecked	Unchecked	Unchecked	Unchecked	Unchecked	No	No			No	Assistant pharmacist	28	26	Open-ended contract	33	Female	53	Married/couple	Yes	No	Yes		Yes	15000	140	1	2	1
64	79	Checked	91	13	3	Checked	Unchecked	Checked	Checked	Checked	Checked	Checked	Checked	Checked	Checked	Checked	Checked	Checked	Checked	No	Yes	Medical prescription	Hypnotics	No	Pharmacy technician	38	34	Open-ended contract	37	Female	54	Married/couple	Yes	No	Yes		No			1		2
65	71	Checked	21	13	8	Unchecked	Unchecked	Checked	Unchecked	Checked	Checked	Unchecked	Unchecked	Unchecked	Unchecked	Checked	Unchecked	Unchecked	Checked	No	Yes	Self medication	Phytotherapy	No	Pharmacist-in-charge	34	20	Open-ended contract	48	Male	57	Married/couple	Yes	No	Yes	No		17500	105	1	1	2
66	77	Unchecked	71	13	7	Checked	Unchecked	Unchecked	Unchecked	Unchecked	Checked	Unchecked	Unchecked	Unchecked	Unchecked	Checked	Unchecked	Unchecked	Checked	No	No			Yes	Assistant pharmacist	24	24	Open-ended contract	42	Female	48	Single	No	No	Yes		No	75000	500	1	4.8	8.7
67	59	Unchecked	85	14	14	Unchecked	Unchecked	Unchecked	Unchecked	Checked	Checked	Checked	Checked	Unchecked	Unchecked	Unchecked	Unchecked	Unchecked	Checked	Yes	Yes	Medical prescription	Hypnotics	No	Pharmacist-in-charge	30	30	Open-ended contract	60	Female	56	Widower	Yes	No	No			2800	100	1	0	1
68	23	Unchecked	62	7	3	Unchecked	Unchecked	Unchecked	Unchecked	Checked	Unchecked	Unchecked	Unchecked	Unchecked	Checked	Unchecked	Unchecked	Unchecked	Unchecked	No	No			No	Pharmacist-in-charge	8	6	Open-ended contract	40	Female	33	Married/couple	Yes	Yes	Yes		No	9000		1	0	2
69	92	Unchecked	87	17	4	Unchecked	Unchecked	Checked	Unchecked	Unchecked	Checked	Unchecked	Unchecked	Unchecked	Unchecked	Checked	Checked	Checked	Checked	No	Yes	Self medication	Anxiolytics	No	Pharmacist-in-charge	22	7	Open-ended contract	60	Male	51	Married/couple	Yes	No	Yes	No		18000	150	1	0	2
70	45	Unchecked	64	6	2	Unchecked	Unchecked	Unchecked	Unchecked	Unchecked	Unchecked	Checked	Unchecked	Unchecked	Checked	Unchecked	Unchecked	Checked	Checked	No	No			No	Assistant pharmacist	20	14	Open-ended contract	30	Female	41	Married/couple	Yes	No	No			3500	100	1	1	1
71	92	Unchecked	69	16	10	Unchecked	Unchecked	Checked	Unchecked	Checked	Checked	Checked	Unchecked	Unchecked	Checked	Unchecked	Unchecked	Unchecked	Checked	No	No			No	Pharmacist-in-charge	35	32	Open-ended contract	55	Male	60	Married/couple	Yes	No	No			45000	50	1	1	0
72	53	Unchecked	62	7	5	Unchecked	Unchecked	Checked	Unchecked	Checked	Unchecked	Unchecked	Unchecked	Unchecked	Unchecked	Checked	Checked	Unchecked	Checked	No	No			No	Pharmacist-in-charge	17	8	Open-ended contract	55	Male	44	Married/couple	Yes	No	Yes	No		20000	110	2	0	2
73	79	Unchecked	80	21	19	Checked	Checked	Checked	Checked	Checked	Checked	Checked	Checked	Checked	Checked	Checked	Checked	Checked	Checked	No	Yes	Self medication	Anxiolytics	Yes	Pharmacist-in-charge	12	12	Open-ended contract	45	Female	62	Widower	No	No	Yes		Yes	5000	45	1	0	0
74	64	Checked	64	11	12	Unchecked	Unchecked	Unchecked	Unchecked	Unchecked	Checked	Unchecked	Unchecked	Unchecked	Unchecked	Checked	Checked	Unchecked	Checked	No	No			No	Pharmacist-in-charge	5	5	Open-ended contract	50	Male	36	Married/couple	Yes	No	Yes	No		45000	100	1	0.15	2
75	68	Unchecked	51	11	9	Unchecked	Unchecked	Unchecked	Unchecked	Checked	Unchecked	Unchecked	Checked	Unchecked	Unchecked	Unchecked	Unchecked	Unchecked	Unchecked	No	No			No	Pharmacist-in-charge	18	8	Open-ended contract	50	Male	45	Married/couple	Yes	No	Yes	No		11000	80	1	0	2.5
77	66	Unchecked	67	13	9	Checked	Unchecked	Checked	Unchecked	Checked	Checked	Unchecked	Unchecked	Unchecked	Checked	Checked	Unchecked	Checked	Unchecked	No	No			No	Pharmacist-in-charge	11	11	Open-ended contract	55	Female	36	Married/couple	Yes	No	No				200	2		1
78	27	Unchecked	64	12	2	Checked	Unchecked	Checked	Unchecked	Checked	Checked	Checked	Unchecked	Unchecked	Unchecked	Checked	Unchecked	Checked	Checked	No	Yes	Self medication	Hypnotics	No	Pharmacist-in-charge	30	30	Open-ended contract	50	Male	56	Married/couple	Yes	Yes	Yes	No		80000	200	1	1	5
79	80	Unchecked	87	11	8	Unchecked	Checked	Unchecked	Unchecked	Unchecked	Checked	Unchecked	Checked	Checked	Unchecked	Checked	Checked	Checked	Checked	No	Yes	Self medication	Hypnotics	Yes	Pharmacist-in-charge	2	10	Open-ended contract	45	Male	35	Married/couple	Yes	Yes	Yes	No			160	1	1	3
80	71	Unchecked	66	12	7	Checked	Unchecked	Checked	Unchecked	Unchecked	Checked	Unchecked	Unchecked	Unchecked	Unchecked	Checked	Unchecked	Unchecked	Checked	No	Yes	Self medication	Anxiolytics	No	Pharmacist-in-charge	13	8	Open-ended contract	60	Female	36	Married/couple	Yes	No	Yes		No	3000	140	1	1	3
81	80	Unchecked	63	15	10	Unchecked	Unchecked	Checked	Unchecked	Checked	Unchecked	Unchecked	Unchecked	Unchecked	Unchecked	Unchecked	Unchecked	Unchecked	Unchecked	No	No			No	Pharmacist-in-charge	30		Open-ended contract		Male	55	Married/couple	Yes	No	Yes	No		3500	220	2	1	3
82	65	Unchecked	68	9	4	Checked	Unchecked	Checked	Unchecked	Checked	Checked	Checked	Checked	Unchecked	Unchecked	Checked	Unchecked	Unchecked	Checked	No	Yes	Self medication	Homeopathy	No	Pharmacist-in-charge	9	9	Open-ended contract	70	Male	34	Married/couple	Yes	No	Yes	No		2200	130	1	1.2	1.8
83	87	Unchecked	33	3	3	Unchecked	Unchecked	Unchecked	Unchecked	Unchecked	Unchecked	Unchecked	Unchecked	Unchecked	Unchecked	Unchecked	Unchecked	Unchecked	Checked	No	No			No	Pharmacist-in-charge	29	29	Open-ended contract	50	Female	52	Married/couple	Yes		Yes		No	1850	100	1	0	2
84	67	Unchecked	78	12	9	Unchecked	Unchecked	Checked	Unchecked	Checked	Checked	Unchecked	Unchecked	Unchecked	Unchecked	Checked	Checked	Checked	Checked	No	No			Yes	Pharmacist-in-charge	34	29	Open-ended contract	53	Male	57	Married/couple	Yes	No	Yes	Yes		7000	50	1	0	3
85	80	Unchecked	83	13	9	Unchecked	Unchecked	Unchecked	Checked	Checked	Checked	Unchecked	Unchecked	Checked	Checked	Checked	Checked	Checked	Checked	No	No			No	Pharmacist-in-charge	6	3	Open-ended contract	50	Female	31	Married/couple	Yes	No	Yes		No	11000	120	1	1	3
86	67	Unchecked	83	12	8	Unchecked	Unchecked	Checked	Unchecked	Checked	Checked	Unchecked	Unchecked	Unchecked	Unchecked	Checked	Checked	Unchecked	Checked	No	No			No	Pharmacist-in-charge	12	4	Open-ended contract	45	Female	36	Married/couple	Yes	Yes	No			10000	180	1	1	3
87	72	Unchecked	63	14	5	Unchecked	Unchecked	Unchecked	Unchecked	Checked	Checked	Unchecked	Unchecked	Unchecked	Unchecked	Unchecked	Unchecked	Unchecked	Checked	No	No			No	Pharmacist-in-charge	2	5	Open-ended contract	50	Male	28	Married/couple	No	No	Yes	No		60000	100	1	0	2.8
88	51	Unchecked	100	14	7	Unchecked	Unchecked	Checked	Unchecked	Checked	Checked	Checked	Unchecked	Unchecked	Unchecked	Checked	Unchecked	Unchecked	Checked	No	No			No	Pharmacist-in-charge	30	10	Open-ended contract	45	Female	55	Single	Yes	No	Yes			28000	220	2	0	4
89	69	Checked	88	12	5	Checked	Unchecked	Unchecked	Unchecked	Unchecked	Checked	Checked	Unchecked	Unchecked	Unchecked	Checked	Unchecked	Checked	Checked	No	No			No	Pharmacist-in-charge	3	1	Open-ended contract	46	Female	28	Single	No	No	No			4500	90	1	0	2
91	0	Unchecked	20	3	1	Unchecked	Unchecked	Unchecked	Unchecked	Checked	Unchecked	Unchecked	Unchecked	Unchecked	Checked	Checked	Checked	Unchecked	Checked	No	No			No	Assistant pharmacist	7	3	Open-ended contract	35	Female	30	Married/couple	No	No	Yes		No	15000	100	1	1	2
92	88	Unchecked	62	14	5	Unchecked	Unchecked	Checked	Unchecked	Checked	Checked	Unchecked	Unchecked	Checked	Unchecked	Checked	Checked	Unchecked	Checked	No	Yes	Self medication	Homeopathy	Yes	Pharmacist-in-charge	13	8.5	Open-ended contract	45.75	Female	37	Married/couple	Yes	No	Yes		No	1200	85	1	0	1
93	69	Unchecked	76	18	8	Checked	Unchecked	Checked	Unchecked	Checked	Unchecked	Unchecked	Unchecked	Checked	Checked	Checked	Checked	Checked	Checked	No	Yes	Self medication	Anxiolytics	No	Pharmacist-in-charge	38	35	Open-ended contract	48		62	Married/couple	Yes	No	Yes			30000	40	1	0.5
94	62	Checked	59	10	5	Unchecked	Unchecked	Checked	Checked	Checked	Checked	Checked	Unchecked	Unchecked	Checked	Checked	Checked	Checked	Checked	No	No			No	Pharmacist-in-charge	6	1	Open-ended contract	45	Female	29	Married/couple	No	No	Yes		No	9000	130	1	1	2
95	80	Checked	76	18	13	Checked	Checked	Checked	Checked	Checked	Checked	Checked	Checked	Unchecked	Checked	Checked	Checked	Checked	Checked	Yes	Yes	Self medication	Hypnotics	No	Pharmacist-in-charge	15	15	Open-ended contract	60	Male	38	Single	No	No	Yes			200000	110	1	1	1
96	77	Unchecked	77	18	8	Unchecked	Unchecked	Checked	Unchecked	Checked	Checked	Unchecked	Unchecked	Unchecked	Unchecked	Unchecked	Unchecked	Unchecked	Checked	No	No			No	Pharmacist-in-charge	21	16	Open-ended contract	50	Female	41	Married/couple	Yes	No	Yes		No	9000		1	1	2
97	83	Unchecked	76	15	14	Checked	Checked	Unchecked	Unchecked	Checked	Unchecked	Checked	Unchecked	Unchecked	Unchecked	Checked	Unchecked	Checked	Checked	No	Yes	Medical prescription	Hypnotics	No	Pharmacist-in-charge	32	32	Open-ended contract	70	Male	65	Married/couple	Yes	No	No			6000000	220	1	2	1
98	94	Checked	66	15	7	Unchecked	Unchecked	Unchecked	Checked	Checked	Unchecked	Unchecked	Unchecked	Unchecked	Unchecked	Checked	Unchecked	Checked	Checked	No	Yes	Self medication	Hypnotics	No	Pharmacist-in-charge	15	11	Open-ended contract	35	Male	40	Married/couple	Yes	No	Yes	No		5000	170	1	1	3
99	30	Unchecked	68	4	2	Checked	Unchecked	Checked	Unchecked	Checked	Checked	Unchecked	Unchecked	Unchecked	Checked	Checked	Unchecked	Checked	Checked	No	No			No	Pharmacist-in-charge	30	10	Open-ended contract	65	Male	54	Married/couple	Yes	No	Yes	No		9000	180	1	1.5	2
100	65	Unchecked	79	14	4	Checked	Unchecked	Checked	Checked	Checked	Checked	Checked	Unchecked	Unchecked	Checked	Checked	Unchecked	Checked	Checked	No	No			No	Pharmacist-in-charge	25	18	Open-ended contract	50	Female	53	Married/couple	Yes	No	Yes		No	2000	120	1	0	2
101	11	Unchecked	76	11	5	Unchecked	Unchecked	Unchecked	Unchecked	Unchecked	Checked	Unchecked	Unchecked	Unchecked	Unchecked	Unchecked	Checked	Unchecked	Checked	No	No			Yes	Pharmacist-in-charge	2	6	Open-ended contract	55	Male	32	Married/couple	Yes	Yes	Yes			8000	200	1	1	4
102	89	Checked	74	13	3	Unchecked	Unchecked	Unchecked	Unchecked	Checked	Checked	Checked	Unchecked	Unchecked	Checked	Checked	Checked	Unchecked	Checked	No	No			No	Pharmacist-in-charge	28	28	Open-ended contract	50	Female	53	Married/couple	Yes	No	Yes		No	151000	65	2	0	0
103	75	Unchecked	71	8	4	Unchecked	Unchecked	Unchecked	Unchecked	Checked	Checked	Checked	Unchecked	Unchecked	Unchecked	Checked	Unchecked	Unchecked	Checked	No	No			No	Pharmacist-in-charge	27	4	Open-ended contract	50	Male	52	Married/couple	No	No	Yes	No		1800	100	1	0.5	2
104	13	Unchecked	13	4	1	Unchecked	Unchecked	Checked	Unchecked	Checked	Unchecked	Unchecked	Unchecked	Unchecked	Unchecked	Unchecked	Unchecked	Unchecked	Checked	No	No			No	Pharmacist-in-charge	9	8	Open-ended contract	35	Female	31	Married/couple	No	No	No			1100	130	1	1	1.5
105	23	Unchecked	67	9	1	Unchecked	Unchecked	Checked	Unchecked	Unchecked	Unchecked	Unchecked	Unchecked	Unchecked	Unchecked	Unchecked	Unchecked	Unchecked	Unchecked	No	No			No	Assistant pharmacist	20	16	Open-ended contract	35	Female	44	Married/couple	Yes	No	Yes		No	2600	150	1	1	2
106	94	Checked	91	14	10	Unchecked	Checked	Checked	Checked	Checked	Unchecked	Checked	Unchecked	Unchecked	Checked	Checked	Checked	Checked	Checked	No	No			No	Pharmacist-in-charge	15	5	Open-ended contract	55	Male	39	Married/couple	Yes	No	Yes	No		200	80	2	0	0.5
107	51	Checked	54	10	6	Unchecked	Checked	Checked	Unchecked	Checked	Checked	Checked	Checked	Unchecked	Unchecked	Checked	Checked	Checked	Checked	No	Yes	Medical prescription	Hypnotics	No	Pharmacist-in-charge	35	35	Open-ended contract	50	Male	61	Married/couple	Yes	Yes	Yes			15000	60	1	0	1
108	19	Unchecked	65	8	2	Unchecked	Unchecked	Unchecked	Unchecked	Checked	Unchecked	Unchecked	Unchecked	Unchecked	Unchecked	Unchecked	Unchecked	Unchecked	Checked	No	No			No	Pharmacist-in-charge	10	2	Open-ended contract	40	Male	38	Married/couple	Yes	No	Yes	No		20000	150	1	1	2.8
109	36	Unchecked	80	10	4	Checked	Unchecked	Checked	Unchecked	Checked	Checked	Unchecked	Unchecked	Unchecked	Unchecked	Unchecked	Checked	Checked	Checked	No					Pharmacist-in-charge	15	6	Open-ended contract	40	Female	42	Married/couple	Yes	No	Yes		No		120	2	0	2
110	71	Unchecked	91	13	9	Checked	Unchecked	Checked	Checked	Checked	Checked	Checked	Checked	Unchecked	Checked	Checked	Checked	Checked	Checked	No	Yes	Self medication	Anxiolytics	No	Pharmacist-in-charge	20	15	Open-ended contract	40	Female	44	Married/couple	Yes	No	Yes		No	19000	100	2	1	1.5
111	76	Unchecked	79	16	9	Unchecked	Unchecked	Unchecked	Unchecked	Checked	Checked	Unchecked	Unchecked	Unchecked	Checked	Checked	Checked	Checked	Checked	No	No			No	Pharmacist-in-charge	12	7	Open-ended contract	65	Male	51	Married/couple	Yes	No	Yes	No		4000	200	1	2	3
112	6	Unchecked	1	6	1	Unchecked	Unchecked	Unchecked	Unchecked	Unchecked	Unchecked	Unchecked	Unchecked	Unchecked	Unchecked	Unchecked	Unchecked	Unchecked	Unchecked	No	No			No	Pharmacist-in-charge	24	11	Open-ended contract	45	Female	54	Married/couple	Yes	Yes	Yes		No	2000	100	1	0.5	2
113	8	Checked	80	2	6	Unchecked	Unchecked	Checked	Unchecked	Checked	Unchecked	Unchecked	Checked	Unchecked	Checked	Checked	Checked	Unchecked	Checked	No	No			No	Pharmacy technician	10	10	Open-ended contract	35	Male	30	Married/couple	No	No	Yes	No		79000	300	4	3	3
114	86	Unchecked	79	15	7	Checked	Unchecked	Unchecked	Checked	Checked	Checked	Checked	Unchecked	Unchecked	Checked	Checked	Checked	Checked	Checked	No	Yes	Medical prescription	Hypnotics	No	Pharmacist-in-charge	18	14	Open-ended contract	60	Male	42	Married/couple	No	No	Yes	Yes		1400	80	1	0	1
115	64	Checked	62	19	6	Checked	Unchecked	Checked	Unchecked	Checked	Checked	Checked	Unchecked	Unchecked	Unchecked	Checked	Checked	Checked	Checked	Yes	Yes	Medical prescription	Hypnotics	No	Pharmacist-in-charge	25	3	Open-ended contract	60	Female	50	Married/couple	No	Yes	Yes		No	4000	120	1	1.5	3.5
116	22	Unchecked	23	4	0	Checked	Unchecked	Unchecked	Checked	Unchecked	Checked	Checked	Unchecked	Unchecked	Checked	Checked	Unchecked	Checked	Checked	No	No			Yes	Assistant pharmacist	4	2	Open-ended contract	40	Female	28	Married/couple	No	Yes	Yes		No		200		0	3
117	70	Unchecked	58	13	6	Checked	Unchecked	Unchecked	Unchecked	Unchecked	Checked	Unchecked	Checked	Checked	Unchecked	Unchecked	Checked	Unchecked	Checked	No	No			No	Pharmacist-in-charge	4	2	Open-ended contract	50	Male	29	Single	No	No	Yes	No		250000	180	1	2	4
118	71	Checked	90	9	6	Checked	Unchecked	Checked	Checked	Checked	Checked	Unchecked	Checked	Checked	Checked	Checked	Checked	Checked	Checked	No	No			No	Pharmacist-in-charge	25	18	Open-ended contract	70	Male	52	Married/couple	No	No	Yes	No		3500	135	1	1.27	4
119	78	Unchecked	85	13	7	Checked	Unchecked	Checked	Unchecked	Checked	Unchecked	Checked	Unchecked	Unchecked	Unchecked	Unchecked	Unchecked	Unchecked	Unchecked	Yes	No				Pharmacist-in-charge	37	31	Fixed-term contract	65	Female	59	Married/couple	Yes	No				50000		2	1	1.5
120	23	Checked	72	6	4	Checked	Unchecked	Checked	Unchecked	Checked	Unchecked	Unchecked	Unchecked	Unchecked	Unchecked	Unchecked	Unchecked	Unchecked	Unchecked	No	No			No	Pharmacist-in-charge	30	28	Open-ended contract		Female	58	Married/couple	Yes	No	No			90000	130	1	1	4
121	58	Unchecked	61	8	2	Unchecked	Checked	Checked	Checked	Checked	Checked	Checked	Unchecked	Unchecked	Unchecked	Checked	Unchecked	Unchecked	Unchecked	No	No			No	Assistant pharmacist	25	20	Open-ended contract	35	Female	50	Widower	Yes	No	No			3000	150	1	1	4
122	74	Unchecked	73	17	7	Checked	Unchecked	Checked	Unchecked	Unchecked	Checked	Checked	Unchecked	Unchecked	Checked	Checked	Checked	Checked	Checked	No	Yes	Medical prescription	Anxiolytics	No	Pharmacist-in-charge	12	8	Open-ended contract	60	Female	38	Married/couple	Yes	Yes	Yes		No	5000	80	1	0	1.5
123	68	Unchecked	28	11	2	Checked	Checked	Checked	Unchecked	Checked	Unchecked	Checked	Unchecked	Unchecked	Unchecked	Unchecked	Unchecked	Unchecked	Unchecked	No	Yes	Self medication	Phytotherapy	Yes	Assistant pharmacist	2	1	Open-ended contract	35	Female	25	Married/couple	No	No	Yes		No	5000	300		2	4
124	74	Unchecked	85	16	13	Checked	Unchecked	Checked	Checked	Checked	Checked	Checked	Unchecked	Unchecked	Unchecked	Checked	Unchecked	Checked	Checked	No	No			No	Pharmacist-in-charge	8	7	Open-ended contract	45	Female	32	Married/couple	Yes	Yes	No
125	12	Unchecked	52	6	0	Unchecked	Unchecked	Unchecked	Unchecked	Checked	Checked	Checked	Unchecked	Unchecked	Checked	Checked	Checked	Checked	Checked	No	No			No	Pharmacist-in-charge	26	26	Open-ended contract	36	Female	50	Married/couple	Yes	No	Yes			4000	250	5	0	3
126	27	Unchecked		6	1	Unchecked	Unchecked	Checked	Unchecked	Checked	Checked	Checked	Checked	Checked	Checked	Checked	Checked	Checked	Checked	No	No			No	Pharmacy technician	19	19	Open-ended contract	35	Female	42	Married/couple	Yes	No	Yes			26626	90	1	1
127	82	Checked	82	9	2	Checked	Unchecked	Checked	Checked	Checked	Checked	Unchecked	Unchecked	Unchecked	Checked	Checked	Checked	Unchecked	Checked	No	Yes	Self medication	Phytotherapy	Yes	Assistant pharmacist	3	1	Fixed-term contract	35	Female	29	Married/couple	No	No	Yes		No		160	1	1	2
128	82	Checked	82	9	2	Checked	Unchecked	Checked	Checked	Checked	Checked	Unchecked	Unchecked	Unchecked	Checked	Checked	Checked	Unchecked	Checked	No	Yes	Self medication	Phytotherapy	Yes	Assistant pharmacist	3	1	Fixed-term contract	35	Female	29	Married/couple	No	No	Yes		No		160	1	1	2
129	71	Checked	70	8	1	Checked	Unchecked	Checked	Unchecked	Unchecked	Checked	Unchecked	Unchecked	Checked	Unchecked	Unchecked	Checked	Unchecked	Checked	No	No			No	Assistant pharmacist	12	9	Open-ended contract	35	Female	39	Married/couple	Yes	No	Yes		No	5000	250	1	1	2
130	71	Unchecked	68	10	11	Unchecked	Unchecked	Unchecked	Checked	Checked	Checked	Unchecked	Checked	Checked	Checked	Checked	Checked	Unchecked	Checked	No	No			No	Assistant pharmacist	20	0.2	Fixed-term contract	35	Male	43	Married/couple	Yes	No	Yes	No		500000	280	1	1	4
131	26	Unchecked	79	7	0	Checked	Unchecked	Checked	Unchecked	Checked	Unchecked	Unchecked	Unchecked	Unchecked	Unchecked	Unchecked	Checked	Unchecked	Checked	No	No			No	Pharmacist-in-charge	11	24	Open-ended contract	50	Female	51	Married/couple	Yes	No	Yes		No	228000	180	1	1	3
132	71	Unchecked	86	20	11	Checked	Unchecked	Checked	Unchecked	Unchecked	Checked	Unchecked	Unchecked	Unchecked	Unchecked	Checked	Checked	Checked	Checked	No	Yes	Self medication	Hypnotics	No	Pharmacist-in-charge	20	20	Open-ended contract	47.5	Female	49	Married/couple	Yes	No	Yes			4000	110	2	1	2
133	71	Unchecked	86	20	11	Checked	Unchecked	Checked	Unchecked	Unchecked	Checked	Unchecked	Unchecked	Unchecked	Unchecked	Checked	Checked	Checked	Checked	No	Yes	Self medication	Hypnotics	No	Pharmacist-in-charge	20	20	Open-ended contract	47.5	Female	49	Married/couple	Yes	No	Yes			4000	110	2	1	2
134	81	Unchecked	78	19	11	Checked	Unchecked	Checked	Unchecked	Unchecked	Checked	Unchecked	Unchecked	Unchecked	Unchecked	Checked	Unchecked	Unchecked	Checked	No	Yes	Medical prescription	Anxiolytics	Yes	Pharmacist-in-charge	17	10	Open-ended contract	50	Male	42	Married/couple	Yes	No	No			3900	150	1	1	2
135	35	Unchecked	71	16	4	Checked	Unchecked	Checked	Checked	Checked	Unchecked	Unchecked	Unchecked	Unchecked	Unchecked	Checked	Checked	Unchecked	Checked	No	No			No	Assistant pharmacist	15	0.7	Open-ended contract	26	Female	39	Married/couple	Yes	No	Yes		No		250	1	1	4
136	80	Unchecked	78	17	13	Unchecked	Unchecked	Checked	Checked	Checked	Unchecked	Unchecked	Checked	Checked	Checked	Checked	Checked	Unchecked	Checked	Yes	Yes	Medical prescription	Anxiolytics	No	Assistant pharmacist	5	0	Fixed-term contract		Female	31	Married/couple	No	No	Yes		No
137	51	Checked	78	12	8	Checked	Unchecked	Checked	Unchecked	Checked	Checked	Unchecked	Unchecked	Unchecked	Checked	Checked	Checked	Checked	Checked	No	No			No	Pharmacist-in-charge	33	29	Open-ended contract	55	Male	61	Married/couple	Yes	No	Yes	No		1800	200	2	1	3
138	73	Unchecked	83	7	2	Checked	Unchecked	Checked	Unchecked	Checked	Unchecked	Unchecked	Unchecked	Checked	Checked	Checked	Unchecked	Checked	Unchecked	No	No			No	Pharmacist-in-charge	27	5	Open-ended contract	50	Male	56	Married/couple	Yes	No	No			4500	170	1	1	2
139	67	Checked	59	8	1	Unchecked	Checked	Checked	Checked	Checked	Checked	Unchecked	Checked	Checked	Checked	Checked	Checked	Unchecked	Checked	No	No			No	Pharmacist-in-charge	16	9	Open-ended contract	60	Male	43	Married/couple	No	No	Yes	No		20000	120	0	0.5	2
140	52	Unchecked	63	8	9	Checked	Unchecked	Checked	Unchecked	Checked	Checked	Unchecked	Unchecked	Unchecked	Unchecked	Checked	Unchecked	Unchecked	Checked	No	Yes	Self medication	Anxiolytics	No	Pharmacist-in-charge	30	20	Open-ended contract	50	Male	54	Married/couple	Yes	No	Yes			6500	200	2	1	2
141	70	Unchecked	56	16	16	Checked	Checked	Checked	Checked	Checked	Checked	Unchecked	Unchecked	Unchecked	Checked	Checked	Checked	Unchecked	Checked	No	No			No	Pharmacist-in-charge	12	12	Open-ended contract	60	Male	40	Single	Yes	No	Yes	No		750	100	1	1	2
142	84	Checked	88	15	10	Unchecked	Unchecked	Checked	Unchecked	Unchecked	Checked	Unchecked	Unchecked	Checked	Checked	Checked	Checked	Unchecked	Checked	No	Yes	Self medication	Anxiolytics	Yes	Pharmacist-in-charge	11	5	Open-ended contract	55	Female	35	Married/couple	Yes	Yes	Yes		No	38000	100	1		1
143	82	Unchecked	70	12	6	Unchecked	Unchecked	Unchecked	Unchecked	Unchecked	Checked	Unchecked	Unchecked	Unchecked	Checked	Unchecked	Checked	Unchecked	Unchecked	No	No			No	Pharmacist-in-charge	3	1	Open-ended contract	60	Female	30	Married/couple	Yes	No	Yes		No	6000	190	1	2	3
144	61	Unchecked	82	7	1	Checked	Checked	Checked	Unchecked	Checked	Checked	Unchecked	Unchecked	Unchecked	Unchecked	Checked	Checked	Unchecked	Checked	No	No			No	Pharmacist-in-charge	25	25	Open-ended contract	45	Female	50	Single	No	No	Yes		No	92000	160	1	1	2
145	61	Unchecked	82	7	1	Checked	Checked	Checked	Unchecked	Checked	Checked	Unchecked	Unchecked	Unchecked	Unchecked	Checked	Checked	Unchecked	Checked	No	No			No	Pharmacist-in-charge	25	25	Open-ended contract	45	Female	50	Single	No	No	Yes		No	92000	160	1	1	2
146	88	Unchecked	95	19	9	Checked	Checked	Checked	Checked	Checked	Checked	Checked	Checked	Checked	Checked	Checked	Checked	Checked	Checked	Yes	No			No	Pharmacist-in-charge	28	18	Open-ended contract	43	Female	49	Married/couple	Yes	No	Yes		No	5000	120	1	1.8	2
147	87	Checked	97	15	14	Checked	Unchecked	Checked	Unchecked	Unchecked	Unchecked	Checked	Checked	Checked	Checked	Checked	Checked	Unchecked	Checked	No	No			No	Assistant pharmacist	7	7	Open-ended contract	35	Female	33	Single	No	Yes	No			3000	150	2	1	4
148	68	Unchecked	69	7	2	Unchecked	Unchecked	Unchecked	Unchecked	Checked	Checked	Checked	Unchecked	Unchecked	Unchecked	Unchecked	Unchecked	Checked	Checked	No	No			No	Pharmacist-in-charge	7	1	Open-ended contract	42	Female	34	Single	No	No	Yes		No	20000	160	2	0	2
149	76	Unchecked	53	10	8	Checked	Unchecked	Checked	Unchecked	Checked	Checked	Unchecked	Checked	Checked	Unchecked	Unchecked	Checked	Checked	Checked	No	No			No	Assistant pharmacist	4	2	Open-ended contract	42	Female	28	Married/couple	No	No	No			4500	180	0	1	4
150	25	Unchecked	28	3	1	Checked	Unchecked	Checked	Checked	Checked	Checked	Checked	Unchecked	Unchecked	Checked	Checked	Checked	Checked	Checked	No	No			No	Pharmacist-in-charge	3	10	Open-ended contract	65	Male	34	Married/couple	No		Yes	No		345000	125	2	0	1.5
151	60	Unchecked	62	13	9	Checked	Unchecked	Checked	Unchecked	Checked	Checked	Checked	Unchecked	Unchecked	Unchecked	Checked	Unchecked	Unchecked	Unchecked	No	No			No	Pharmacist-in-charge	35	35	Open-ended contract	70	Male	64	Single	No	No	Yes	No		35000	150	2	1	2
152	73	Unchecked	91	12	6	Checked	Checked	Checked	Unchecked	Unchecked	Unchecked	Checked	Unchecked	Unchecked	Unchecked	Unchecked	Checked	Checked	Checked	No	No			No	Pharmacist-in-charge	25	7	Open-ended contract	60	Female	49	Married/couple	Yes	No	Yes		No	10000	180	1	1	6
153	51	Unchecked	6	11	0	Unchecked	Unchecked	Checked	Unchecked	Checked	Unchecked	Checked	Checked	Unchecked	Unchecked	Unchecked	Unchecked	Unchecked	Unchecked	No	No			No	Pharmacy technician	33	33	Open-ended contract	35	Female	50	Married/couple	Yes	No	No			2222	50	1	1	1
154	27	Unchecked	48	8	5	Checked	Unchecked	Checked	Unchecked	Checked	Checked	Unchecked	Unchecked	Unchecked	Unchecked	Unchecked	Unchecked	Checked	Unchecked	No	No			No	Pharmacist-in-charge	35	29	Open-ended contract	45	Female	60	Married/couple	Yes	No	No			4000	130	1	2	1
155	13	Unchecked	75	9	2	Checked	Unchecked	Checked	Checked	Checked	Checked	Unchecked	Unchecked	Checked	Checked	Unchecked	Unchecked	Unchecked	Checked	No	No			No	Pharmacist-in-charge	25	16	Fixed-term contract	45	Female	49	Married/couple	Yes	No	Yes		No	5000	220	1	2	4
156	11	Unchecked	56	7	3	Unchecked	Unchecked	Unchecked	Unchecked	Checked	Unchecked	Unchecked	Unchecked	Unchecked	Unchecked	Checked	Unchecked	Unchecked	Unchecked	No	No			No	Pharmacist-in-charge	25	34	Open-ended contract	40	Female	59	Married/couple	Yes	No	No			6300	90	1	1	2
157	38	Unchecked	86	13	6	Unchecked	Unchecked	Unchecked	Unchecked	Checked	Unchecked	Checked	Unchecked	Unchecked	Checked	Unchecked	Checked	Unchecked	Checked	No	No			No	Pharmacy technician	4	0	Open-ended contract	35	Female	26	Married/couple	No	No	No			80000	150	1	1	3
158	58	Unchecked	78	13	7	Checked	Checked	Checked	Unchecked	Checked	Checked	Checked	Unchecked	Unchecked	Checked	Unchecked	Checked	Unchecked	Checked	No	No			No	Pharmacy technician	11	0	Open-ended contract	35	Female	31	Single	No	No	No			80000	150	1	1	3
159	46	Unchecked	0	7	4	Checked	Checked	Checked	Unchecked	Checked	Unchecked	Unchecked	Checked	Unchecked	Unchecked	Unchecked	Unchecked	Unchecked	Checked	No	No			No	Pharmacist-in-charge	17	10	Open-ended contract	47.5	Male	46	Married/couple	Yes	No	Yes	No		3400	100	2	0	2
160	91	Checked	89	16	13	Unchecked	Unchecked	Checked	Checked	Checked	Checked	Unchecked	Unchecked	Checked	Checked	Checked	Checked	Checked	Checked	No	Yes	Self medication	Phytotherapy	No	Pharmacist-in-charge	33	23	Open-ended contract	72	Female	55	Single	Yes	No	Yes		No	30000	20	0	0	0
161	74	Unchecked	75	17	13	Checked	Unchecked	Unchecked	Unchecked	Checked	Checked	Checked	Checked	Checked	Unchecked	Unchecked	Unchecked	Unchecked	Checked	Yes	No			No	Pharmacy technician	12	1	Open-ended contract	35	Female	33	Married/couple	Yes	No	No				35	1	0	1
162	68	Checked	60	12	10	Unchecked	Unchecked	Unchecked	Unchecked	Checked	Unchecked	Checked	Checked	Unchecked	Unchecked	Checked	Unchecked	Checked	Checked	No	Yes	Self medication	Phytotherapy	No	Assistant pharmacist	7	7	Open-ended contract	30.5	Female	30	Married/couple	Yes	No	No			41000	90	1	0	2
163	76	Checked	79	16	8	Checked	Unchecked	Checked	Checked	Checked	Checked	Unchecked	Unchecked	Unchecked	Checked	Checked	Unchecked	Checked	Checked	No	Yes	Self medication	Hypnotics	No	Pharmacist-in-charge	25	6	Open-ended contract	50	Female	50	Single	No	No	Yes		No	4000	100	1	0	1
164	34	Unchecked	28	5	5	Unchecked	Unchecked	Unchecked	Unchecked	Unchecked	Unchecked	Unchecked	Unchecked	Checked	Checked	Unchecked	Unchecked	Unchecked	Unchecked	No	No			No	Pharmacist-in-charge	12	9	Open-ended contract	77	Male	39	Single	No	No	No			93000	250	1	2	4
165	58	Checked	13	6	4	Unchecked	Unchecked	Checked	Unchecked	Checked	Checked	Unchecked	Unchecked	Unchecked	Checked	Checked	Checked	Checked	Checked	No	No			No	Pharmacist-in-charge	30	28	Open-ended contract	60	Male	57	Married/couple	Yes	No	Yes	No		21000	90	1	0	2
166	21	Unchecked	20	8	4	Unchecked	Unchecked	Unchecked	Unchecked	Checked	Unchecked	Unchecked	Unchecked	Unchecked	Checked	Checked	Unchecked	Checked	Unchecked	No	No			No	Pharmacist-in-charge	30	24	Open-ended contract	35	Female	56	Single	No	No	No			25000	100	1	0.5	1
167	34	Unchecked	67	7	3	Checked	Unchecked	Checked	Unchecked	Checked	Unchecked	Unchecked	Unchecked	Unchecked	Unchecked	Unchecked	Unchecked	Checked	Checked	No	No			No	Assistant pharmacist	4	4	Open-ended contract		Male	26	Single	No	No	Yes	No
168	22	Unchecked	50	7	3	Unchecked	Unchecked	Checked	Unchecked	Checked	Checked	Unchecked	Unchecked	Unchecked	Checked	Checked	Unchecked	Unchecked	Unchecked	No	No			No	Pharmacy technician	15	15	Open-ended contract	20	Female	44	Married/couple	Yes	No	No			1800	70	2	0	2
169	11	Checked	25	5	1	Unchecked	Unchecked	Checked	Unchecked	Unchecked	Unchecked	Unchecked	Unchecked	Unchecked	Unchecked	Unchecked	Unchecked	Unchecked	Checked	No	No			No	Pharmacist-in-charge	35	29	Open-ended contract	47	Female	57	Widower	Yes	Yes	Yes		Yes	10000	85	1	0	3
170	12	Unchecked		6	0	Unchecked	Unchecked	Checked	Unchecked	Checked	Checked	Unchecked	Unchecked	Unchecked	Unchecked	Unchecked	Unchecked	Unchecked	Unchecked	No	No			No	Pharmacist-in-charge	8	4	Open-ended contract	50	Female	31	Married/couple	Yes	No	Yes		No	13000	110	1	0.7	2
171	5	Unchecked	3	5	0	Unchecked	Unchecked	Checked	Unchecked	Checked	Checked	Unchecked	Unchecked	Unchecked	Unchecked	Checked	Checked	Unchecked	Unchecked	No	No			No	Pharmacist-in-charge	9	9	Open-ended contract	52	Male	34	Married/couple	Yes	No	Yes	No		35000	100	1	1	1
172	56	Checked	80	13	5	Unchecked	Unchecked	Checked	Unchecked	Checked	Checked	Unchecked	Unchecked	Unchecked	Checked	Unchecked	Checked	Checked	Checked	No	No			No	Pharmacist-in-charge	26	20	Open-ended contract	50	Female	50	Married/couple	Yes	No	No			5000	110	1	1	1
173	85	Checked	85	13	11	Unchecked	Unchecked	Unchecked	Checked	Checked	Unchecked	Checked	Unchecked	Unchecked	Checked	Unchecked	Checked	Unchecked	Checked	No	Yes	Self medication	Phytotherapy	No	Assistant pharmacist	16	0	Open-ended contract	40	Male	40	Single	No	Yes				100000	250	1	2	4
174	88	Unchecked	72	19	13	Checked	Unchecked	Checked	Unchecked	Checked	Checked	Unchecked	Unchecked	Unchecked	Checked	Checked	Unchecked	Checked	Checked	Yes	Yes	Medical prescription	Anxiolytics	No	Pharmacist-in-charge	20	15	Open-ended contract	50	Female	47	Married/couple	Yes	No	No			2400	180	1	1.5	2.8
175	32	Unchecked	90	11	12	Checked	Checked	Checked	Unchecked	Checked	Checked	Unchecked	Unchecked	Unchecked	Unchecked	Checked	Unchecked	Unchecked	Unchecked	No	No			No	Pharmacist-in-charge	6	6	Open-ended contract	75	Male	30	Married/couple	No	No	Yes	No		30000	350	1	3	5
176	58	Checked	70	17	6	Checked	Unchecked	Checked	Unchecked	Checked	Checked	Checked	Unchecked	Unchecked	Unchecked	Checked	Checked	Checked	Checked	No	Yes	Self medication	Phytotherapy	No	Pharmacist-in-charge	33	26	Open-ended contract	43	Female	55	Married/couple	Yes	No	Yes		No	21000	100	1	0.7	1.8
177	72	Checked	75	7	3	Checked	Unchecked	Checked	Checked	Checked	Checked	Unchecked	Checked	Checked	Unchecked	Checked	Unchecked	Unchecked	Checked	No	No			No	Pharmacist-in-charge	28	25	Open-ended contract	120	Male	52	Married/couple	Yes	No	No			18000	150	2	1	2
178	100	Checked	100	10	8	Checked	Checked	Checked	Checked	Checked	Checked	Unchecked	Unchecked	Unchecked	Checked	Checked	Unchecked	Checked	Checked	No	No			No	Pharmacist-in-charge	30	15	Open-ended contract	70	Male	52	Married/couple	Yes	No	Yes	No		45000	450	3	2	9
179	66	Unchecked	44	12	5	Unchecked	Unchecked	Unchecked	Checked	Checked	Unchecked	Checked	Unchecked	Checked	Checked	Checked	Unchecked	Unchecked	Checked	No	Yes	Self medication	Anxiolytics	No	Assistant pharmacist	6	5	Fixed-term contract	35	Male	31	Married/couple	Yes	No	Yes	No		6000	300	1	2	3
180	73	Unchecked	74	16	13	Unchecked	Unchecked	Checked	Unchecked	Unchecked	Checked	Unchecked	Unchecked	Unchecked	Unchecked	Checked	Checked	Unchecked	Checked	No	Yes	Self medication	Phytotherapy	Yes	Pharmacist-in-charge	20	6	Open-ended contract	60	Male	54	Single	Yes	No	Yes	Yes		75000	100	1	0	2
181	22	Unchecked	59	8	2	Checked	Unchecked	Unchecked	Unchecked	Checked	Unchecked	Unchecked	Unchecked	Unchecked	Unchecked	Unchecked	Unchecked	Unchecked	Unchecked	No	No			No	Assistant pharmacist	4	4	Open-ended contract	30	Female	28	Married/couple	No	No	Yes		No	4000	150	1	1	1
182	66	Unchecked	78	13	15	Unchecked	Unchecked	Checked	Checked	Checked	Checked	Unchecked	Unchecked	Unchecked	Checked	Checked	Checked	Checked	Checked	Yes	Yes	Medical prescription	Anxiolytics	No	Pharmacist-in-charge	16	8	Open-ended contract	55	Male	41	Married/couple	Yes	No	Yes	No		14000	90	1	0	2
183	65	Checked	26	11	6	Unchecked	Unchecked	Checked	Unchecked	Checked	Checked	Unchecked	Unchecked	Checked	Unchecked	Checked	Checked	Checked	Checked	No	No				Pharmacist-in-charge	35	12	Open-ended contract	45	Female	58	Widower	Yes	No	Yes			40000	80	1	0.5	2
184	11	Unchecked	76	7	7	Unchecked	Unchecked	Unchecked	Unchecked	Checked	Unchecked	Unchecked	Checked	Unchecked	Checked	Checked	Unchecked	Checked	Checked	No	No			No	Pharmacist-in-charge	24	7	Open-ended contract	40	Female	48	Single	No	No				15000	150	2	0	4
185	0	Unchecked	12	5	1	Unchecked	Unchecked	Unchecked	Unchecked	Unchecked	Unchecked	Checked	Unchecked	Unchecked	Unchecked	Unchecked	Checked	Unchecked	Unchecked	No	No			No	Pharmacy technician	22	4	Open-ended contract	35	Female	45	Single	Yes	Yes	Yes		No	6000	300	1	2	3
186	0	Unchecked	13	4	1	Unchecked	Unchecked	Unchecked	Unchecked	Checked	Unchecked	Unchecked	Unchecked	Unchecked	Unchecked	Unchecked	Checked	Unchecked	Unchecked	No	No			No	Assistant pharmacist	3	0	Fixed-term contract	32	Male	27	Married/couple	No	No	Yes			3000	250	1	4	4
187	31	Unchecked	58	2	2	Unchecked	Unchecked	Checked	Unchecked	Unchecked	Checked	Unchecked	Unchecked	Unchecked	Unchecked	Checked	Checked	Checked	Checked	No	No			No	Pharmacist-in-charge	34	29	Open-ended contract	45	Male	57	Married/couple	Yes	No	Yes	No		2850	120	1	1.6	1
188	76	Checked	71	16	10	Checked	Checked	Checked	Unchecked	Checked	Checked	Unchecked	Unchecked	Unchecked	Unchecked	Checked	Checked	Unchecked	Checked	No	No			No	Pharmacist-in-charge	25	20	Open-ended contract	56	Female	51	Married/couple	Yes	No	Yes		No	3600	150	1	0	1
189	95	Unchecked	79	21	11	Unchecked	Unchecked	Checked	Unchecked	Checked	Unchecked	Unchecked	Unchecked	Checked	Checked	Unchecked	Checked	Checked	Checked	Yes	No			No	Pharmacist-in-charge	16	9	Open-ended contract	53	Female	40	Married/couple	Yes	No	No			100000	320	1	2.5	7
190	80	Checked	28	12	2	Unchecked	Unchecked	Unchecked	Unchecked	Unchecked	Checked	Unchecked	Unchecked	Checked	Unchecked	Checked	Checked	Checked	Checked	No	Yes	Self medication	Hypnotics	No	Pharmacist-in-charge	33	16	Open-ended contract	48	Female	54	Single	Yes	No	Yes		No	20000	75	1	0	1
191	8	Unchecked	36	4	1	Unchecked	Unchecked	Checked	Unchecked	Checked	Unchecked	Unchecked	Unchecked	Unchecked	Unchecked	Checked	Checked	Unchecked	Checked	No	No			No	Pharmacist-in-charge	35	35	Open-ended contract	60	Male	62	Married/couple	Yes	Yes	No			4000		1	2	6
193	73	Unchecked	75	12	6	Unchecked	Unchecked	Checked	Unchecked	Unchecked	Unchecked	Unchecked	Checked	Checked	Checked	Unchecked	Checked	Unchecked	Checked	No	Yes	Self medication	Phytotherapy	No	Pharmacy technician	25	8	Open-ended contract	35	Female	41	Single	No	No	Yes		No		300	1	3	2
194	70	Unchecked	76	10	3	Checked	Unchecked	Unchecked	Unchecked	Checked	Checked	Unchecked	Unchecked	Unchecked	Unchecked	Unchecked	Unchecked	Unchecked	Checked	No	No			No	Assistant pharmacist	4	4	Open-ended contract	50	Male	28	Single	No	No	No			10000	90	0	0	0
195	54	Unchecked	17	6	1	Checked	Unchecked	Unchecked	Unchecked	Checked	Checked	Unchecked	Unchecked	Unchecked	Checked	Checked	Unchecked	Unchecked	Unchecked	No	Yes	Medical prescription	Phytotherapy	No	Pharmacist-in-charge	20	7	Open-ended contract	50	Male	48	Married/couple	Yes	No	Yes	No		30000	500	2	3	12
196	32	Unchecked	60	4	4	Unchecked	Unchecked	Checked	Unchecked	Unchecked	Unchecked	Unchecked	Unchecked	Unchecked	Checked	Unchecked	Unchecked	Unchecked	Unchecked	No	No			No	Assistant pharmacist	5	1	Open-ended contract	32	Female	29	Married/couple	No	No	Yes		No	20000	100	1	1	2
197	67	Checked	59	16	6	Checked	Unchecked	Checked	Unchecked	Unchecked	Checked	Unchecked	Checked	Checked	Unchecked	Checked	Unchecked	Unchecked	Checked	Yes	Yes	Medical prescription	Hypnotics	No	Assistant pharmacist	20	10	Open-ended contract	35	Female	45	Married/couple	Yes	No	Yes		No	140000	170	1	1	1
198	85	Checked	81	14	9	Checked	Unchecked	Checked	Unchecked	Checked	Checked	Unchecked	Unchecked	Unchecked	Checked	Checked	Checked	Unchecked	Unchecked	Yes	Yes	Medical prescription	Anxiolytics	No	Assistant pharmacist	34	34	Open-ended contract	30	Female	58	Married/couple	Yes	No	Yes			7500	290	1	1.5	5
199	70	Checked	76	9	6	Unchecked	Unchecked	Unchecked	Checked	Unchecked	Unchecked	Unchecked	Checked	Checked	Checked	Checked	Checked	Unchecked	Checked	No	Yes	Self medication	Phytotherapy	No	Assistant pharmacist	30	22	Open-ended contract	40	Female	54	Single	No	No	Yes			10000		2	2	5
200	49	Unchecked		11	12	Unchecked	Unchecked	Checked	Checked	Checked	Unchecked	Unchecked	Unchecked	Checked	Checked	Checked	Unchecked	Checked	Checked	No	No			No	Pharmacist-in-charge	28	14	Open-ended contract	50	Male	53	Married/couple	Yes	No	No			40000		200	4	6
201	71	Unchecked	70	18	10	Unchecked	Unchecked	Unchecked	Unchecked	Unchecked	Unchecked	Checked	Checked	Checked	Checked	Unchecked	Unchecked	Unchecked	Checked	No	No			No	Assistant pharmacist	12	12	Open-ended contract	24	Female	37	Married/couple	Yes	No	Yes		No	50000	500	1	5	3
202	62	Unchecked	71	6	16	Unchecked	Checked	Checked	Unchecked	Checked	Unchecked	Checked	Checked	Checked	Unchecked	Unchecked	Unchecked	Unchecked	Checked	No	No			No	Assistant pharmacist	10	8	Open-ended contract	37	Female	31	Married/couple	No	No	Yes		No		700	1	5	5
203	57	Unchecked	83	11	11	Checked	Checked	Checked	Checked	Checked	Checked	Unchecked	Unchecked	Unchecked	Checked	Checked	Unchecked	Unchecked	Checked	No				No	Pharmacist-in-charge	30	27	Open-ended contract	50	Male	53	Married/couple	Yes	No	Yes			1400	120	2	0.3	4.8
204	24	Unchecked	48	6	4	Unchecked	Unchecked	Checked	Unchecked	Checked	Checked	Unchecked	Checked	Unchecked	Unchecked	Unchecked	Checked	Unchecked	Checked	No	No			No	Assistant pharmacist	12	12	Open-ended contract	35	Female	43	Single	Yes	No	No				100	1	2	1
205	54	Checked	76	11	4	Unchecked	Unchecked	Unchecked	Unchecked	Checked	Unchecked	Checked	Unchecked	Unchecked	Checked	Checked	Checked	Unchecked	Unchecked	No	No			No	Pharmacy technician	40	40	Open-ended contract	35	Female	56	Married/couple	Yes	No	No			1200		2		3
206	84	Checked	94	17	12	Unchecked	Checked	Unchecked	Unchecked	Unchecked	Unchecked	Checked	Checked	Checked	Checked	Checked	Checked	Unchecked	Checked	Yes	Yes	Medical prescription	Hypnotics	No	Pharmacy technician	10	10	Open-ended contract	35	Male	30	Married/couple	No	Yes	Yes	No		4000	150	1	1	4
207	25	Checked	36	6	3	Checked	Unchecked	Checked	Unchecked	Unchecked	Checked	Checked	Unchecked	Unchecked	Unchecked	Unchecked	Unchecked	Unchecked	Unchecked	No	No			No	Assistant pharmacist	3	1	Fixed-term contract	25	Female	28	Married/couple	No	No	Yes		No	13000	200	1	1	1
208	81	Unchecked	93	10	6	Unchecked	Unchecked	Checked	Checked	Checked	Unchecked	Unchecked	Unchecked	Checked	Checked	Checked	Unchecked	Checked	Checked	No	No			No	Pharmacist-in-charge	10	1	Open-ended contract	50	Male	37	Married/couple	No	No	No			30000	200	1	1	4
209	72	Unchecked	64	14	6	Checked	Unchecked	Checked	Unchecked	Checked	Unchecked	Checked	Checked	Checked	Unchecked	Unchecked	Checked	Unchecked	Unchecked	No	No			No	Assistant pharmacist	7	4	Open-ended contract	16	Female	34	Single	No	No	No			6800	200	1	1	2
210	62	Unchecked	32	13	7	Unchecked	Unchecked	Unchecked	Checked	Checked	Unchecked	Unchecked	Checked	Checked	Checked	Checked	Checked	Unchecked	Checked	No	No			No	Pharmacy technician	20	4	Fixed-term contract	39	Female	46	Married/couple	Yes	No	No				200	0	2	4
211	25	Unchecked	66	8	2	Checked	Checked	Checked	Unchecked	Checked	Unchecked	Checked	Unchecked	Checked	Unchecked	Checked	Checked	Unchecked	Unchecked	No	Yes	Self medication	Phytotherapy	No	Assistant pharmacist	6	4	Open-ended contract	35	Female	30	Married/couple	No	No	No			850000	200	1	0	2
212	84	Checked	68	8	11	Checked	Unchecked	Checked	Checked	Checked	Checked	Unchecked	Checked	Checked	Checked	Checked	Checked	Unchecked	Checked	No	No			No	Assistant pharmacist	16	3	Open-ended contract	35	Female	41	Married/couple	Yes	No	Yes		No	1700	220	2	1	2
213	70	Unchecked	75	14	10	Checked	Unchecked	Checked	Unchecked	Unchecked	Unchecked	Checked	Checked	Checked	Unchecked	Checked	Checked	Unchecked	Unchecked	Yes	Yes	Medical prescription	Anxiolytics	No	Pharmacy technician	40	40	Open-ended contract	35	Female	59	Widower	No	No	No			500	100	1	0	2
214	58	Unchecked	72	8	4	Checked	Checked	Checked	Unchecked	Checked	Checked	Unchecked	Checked	Unchecked	Checked	Checked	Checked	Unchecked	Checked	No	No			No	Pharmacy technician	4	4	Open-ended contract	35	Female	25	Married/couple	No	No	Yes		No	1400	200	1		1
215	10	Unchecked	65	4	9	Unchecked	Unchecked	Unchecked	Checked	Checked	Unchecked	Unchecked	Checked	Checked	Checked	Checked	Checked	Checked	Checked	No	No			No	Assistant pharmacist	3	1	Open-ended contract	35	Female	28	Married/couple	No	No	Yes		No	7000	140	1	2	2
216	77	Unchecked	43	15	11	Unchecked	Unchecked	Unchecked	Unchecked	Checked	Unchecked	Checked	Unchecked	Unchecked	Unchecked	Unchecked	Unchecked	Unchecked	Unchecked	Yes	Yes	Medical prescription	Anxiolytics	No	Assistant pharmacist	33	22	Open-ended contract	26	Female	58		No	No	Yes
217	77	Unchecked	43	15	11	Unchecked	Unchecked	Unchecked	Unchecked	Checked	Unchecked	Checked	Unchecked	Unchecked	Unchecked	Unchecked	Unchecked	Unchecked	Unchecked	Yes	Yes	Medical prescription	Anxiolytics	No	Assistant pharmacist	33	22	Open-ended contract	26	Female	58		No	No	Yes
218	65	Unchecked	68	10	9	Checked	Checked	Checked	Unchecked	Checked	Checked	Checked	Checked	Checked	Unchecked	Unchecked	Unchecked	Checked	Checked	No	Yes	Self medication	Phytotherapy	No	Pharmacist-in-charge	31	28	Open-ended contract	48	Female	57	Married/couple	Yes	No	No			10000	200	2	2	5
219	68	Checked	54	16	10	Checked	Unchecked	Unchecked	Unchecked	Unchecked	Checked	Unchecked	Unchecked	Checked	Unchecked	Unchecked	Unchecked	Unchecked	Unchecked	No	No			No	Assistant pharmacist	3	2	Open-ended contract	35	Female	26	Married/couple	No	No	Yes		No	80000	110	2	1	1
220	79	Unchecked	78	14	5	Checked	Checked	Checked	Checked	Checked	Checked	Unchecked	Checked	Checked	Unchecked	Checked	Checked	Checked	Checked	No	No			No	Pharmacist-in-charge	38	29	Open-ended contract	60	Female	61	Single	No	No	Yes		No		100	1	0.5	0.33
221	20	Unchecked	62	6	4	Unchecked	Checked	Unchecked	Unchecked	Checked	Unchecked	Unchecked	Unchecked	Unchecked	Unchecked	Unchecked	Unchecked	Unchecked	Unchecked	No	No			No	Assistant pharmacist	18	13	Open-ended contract	35	Male	46	Single	No	No	No			7500	250	1	1	5
222	65	Checked	70	15	7	Checked	Unchecked	Checked	Unchecked	Checked	Unchecked	Checked	Checked	Checked	Unchecked	Checked	Checked	Unchecked	Checked	Yes	Yes	Self medication	Anxiolytics	No	Pharmacy technician	20	8	Open-ended contract	30	Female	44	Married/couple	Yes	No	No			2000	200	2	1	3
223	74	Unchecked	79	17	17	Checked	Checked	Unchecked	Unchecked	Checked	Checked	Checked	Checked	Checked	Checked	Checked	Checked	Checked	Checked	Yes	Yes	Self medication	Anxiolytics	No	Pharmacy technician	42	14	Open-ended contract	35	Female	61	Married/couple	No	No	Yes			20000	120	1	1	1
224	71	Unchecked	86	14	9	Unchecked	Unchecked	Unchecked	Unchecked	Unchecked	Unchecked	Checked	Checked	Checked	Checked	Unchecked	Checked	Unchecked	Checked	No	Yes	Self medication	Phytotherapy	No	Pharmacy technician	11	9	Open-ended contract	35	Female	31	Married/couple	Yes	No	No					1	1	2
225	1	Unchecked	0	6	3	Unchecked	Unchecked	Checked	Unchecked	Checked	Unchecked	Unchecked	Unchecked	Unchecked	Checked	Checked	Checked	Unchecked	Unchecked	No	No			No	Pharmacy technician	17				Female	44	Single	Yes	No	No
226	53	Unchecked	98	12	11	Unchecked	Unchecked	Unchecked	Checked	Checked	Unchecked	Checked	Unchecked	Unchecked	Checked	Checked	Checked	Unchecked	Checked	No	No			No	Assistant pharmacist	24	8	Open-ended contract	28	Female	52	Married/couple	Yes	No	Yes		No		140	1	1	0
227	75	Unchecked	75	15	5	Checked	Unchecked	Checked	Checked	Checked	Unchecked	Checked	Checked	Checked	Unchecked	Unchecked	Unchecked	Unchecked	Checked	No	Yes	Self medication	Phytotherapy	No	Pharmacy technician	21	16	Open-ended contract	151	Female	46	Single	Yes	No	Yes		No	3000	200	1	2	5
228	70	Checked	77	7	2	Unchecked	Unchecked	Checked	Checked	Checked	Checked	Unchecked	Unchecked	Checked	Unchecked	Unchecked	Unchecked	Unchecked	Unchecked	No	No			No	Assistant pharmacist	3	2.5	Open-ended contract	35	Female	27	Single	No	No	Yes		No	7780	450	1	2	9
229	65	Unchecked	49	6	2	Unchecked	Unchecked	Checked	Unchecked	Checked	Unchecked	Checked	Unchecked	Unchecked	Checked	Unchecked	Checked	Unchecked	Checked	Yes	Yes	Medical prescription	Phytotherapy	No	Assistant pharmacist	20	20	Open-ended contract	35	Female	59	Married/couple	Yes	No	Yes		No	65000	800	4	2	15
230	28	Checked	45	5	6	Unchecked	Unchecked	Checked	Checked	Checked	Checked	Unchecked	Checked	Unchecked	Checked	Unchecked	Checked	Checked	Checked	No	Yes	Self medication	Anxiolytics	Yes	Pharmacist-in-charge	22	7	Open-ended contract	70	Female	46	Married/couple	Yes	No	Yes		Yes	24000	190	1	1	3
231	69	Checked	79	17	17	Unchecked	Checked	Checked	Unchecked	Checked	Checked	Unchecked	Unchecked	Unchecked	Unchecked	Checked	Unchecked	Unchecked	Checked	No	No			No	Pharmacist-in-charge	15	11	Open-ended contract	95	Female	44	Single	No	No	No			5000	70	1	0	0
232	73	Unchecked	95	14	5	Checked	Checked	Checked	Unchecked	Checked	Unchecked	Checked	Unchecked	Unchecked	Unchecked	Unchecked	Checked	Checked	Unchecked	No	Yes	Medical prescription	Anxiolytics	No	Assistant pharmacist	4	1	Open-ended contract	35	Female		Married/couple	No	No	No			5000	200	1	1	3
233	85	Unchecked	100	13	15	Checked	Checked	Checked	Unchecked	Unchecked	Checked	Unchecked	Unchecked	Unchecked	Checked	Checked	Checked	Checked	Checked	No	No			No	Pharmacist-in-charge	20	3	Open-ended contract	75	Male	44	Married/couple	Yes	No	Yes			7000	230	1	1.5	3.5
235	35	Unchecked	35	8	5	Checked	Unchecked	Checked	Checked	Unchecked	Unchecked	Unchecked	Unchecked	Checked	Checked	Unchecked	Checked	Unchecked	Unchecked	No	Yes	Self medication	Phytotherapy	No	Pharmacy technician	39	25	Open-ended contract	29	Female	55	Married/couple	Yes	No	No				200	1	2	3
236	77	Unchecked	79	11	6	Checked	Checked	Checked	Checked	Checked	Checked	Checked	Checked	Checked	Checked	Checked	Checked	Checked	Checked	No	No			No	Assistant pharmacist	12	3	Open-ended contract	35	Female	35	Married/couple	Yes	No	No				450	1	2	1
237	26	Unchecked	16	10	0	Checked	Unchecked	Checked	Unchecked	Checked	Checked	Unchecked	Unchecked	Unchecked	Unchecked	Checked	Unchecked	Checked	Checked	No	No			No	Pharmacist-in-charge	36	33	Open-ended contract	40	Female	60	Married/couple	No	No	Yes		No	2500	170	11	1.2	1.2
239	55	Unchecked	54	15	9	Checked	Unchecked	Checked	Unchecked	Unchecked	Checked	Checked	Unchecked	Unchecked	Unchecked	Checked	Checked	Unchecked	Checked	No	No			No	Pharmacist-in-charge	25	20	Open-ended contract	50	Male	59	Married/couple	Yes	No	Yes	No		930	60	1		1.5
240	67	Unchecked	69	15	13	Unchecked	Unchecked	Unchecked	Checked	Checked	Unchecked	Checked	Checked	Checked	Checked	Checked	Checked	Checked	Checked	No	Yes	Medical prescription	Anxiolytics	No	Pharmacy technician	20	12	Open-ended contract	35	Female	40	Married/couple	Yes	No	Yes		No	40000	150	1	1	2
241	73	Unchecked	53	13	9	Checked	Checked	Unchecked	Unchecked	Unchecked	Unchecked	Unchecked	Unchecked	Checked	Unchecked	Checked	Checked	Unchecked	Checked	No	Yes	Self medication	Anxiolytics	Yes	Pharmacy technician	14	14	Open-ended contract	35	Male	37	Single	No	No	Yes	No		25000	220	1	1	5
242	74	Unchecked	57	10	2	Unchecked	Unchecked	Unchecked	Unchecked	Checked	Unchecked	Checked	Checked	Checked	Checked	Unchecked	Checked	Unchecked	Unchecked	No	No			No	Pharmacy technician	25	20	Open-ended contract	35	Female	57	Married/couple	Yes	No	Yes		No	800	100	2	1	2
243	75	Checked	73	19	16	Unchecked	Unchecked	Checked	Checked	Checked	Unchecked	Checked	Checked	Checked	Checked	Checked	Checked	Checked	Checked	No	No			Yes	Pharmacy technician	10	2	Open-ended contract	35	Female	30	Married/couple	No	No	Yes		No	3000	180	2	1	4
244	20	Unchecked	60	7	4	Unchecked	Unchecked	Unchecked	Checked	Checked	Unchecked	Unchecked	Unchecked	Unchecked	Unchecked	Checked	Unchecked	Unchecked	Checked	No	No			No	Assistant pharmacist	7		Fixed-term contract	45	Female	30	Married/couple	Yes	No	No			70000	120	1	0	3
245	24	Checked		3	1	Checked	Unchecked	Checked	Checked	Checked	Checked	Checked	Unchecked	Checked	Checked	Checked	Checked	Unchecked	Checked	No	No			No	Assistant pharmacist	8	8	Open-ended contract	40	Male	34	Married/couple	Yes	No	Yes	No		100000	150	1	2	1.5
246	61	Unchecked	60	8	4	Checked	Checked	Checked	Unchecked	Checked	Checked	Checked	Unchecked	Unchecked	Checked	Checked	Checked	Checked	Checked	No	No			No	Pharmacy technician	26	23	Open-ended contract	35	Female	45	Married/couple	Yes	No	Yes			17000		2	0	2
247	77	Unchecked	71	10	5	Unchecked	Unchecked	Unchecked	Unchecked	Checked	Unchecked	Checked	Checked	Unchecked	Unchecked	Unchecked	Checked	Unchecked	Checked	Yes	No			No	Pharmacy technician	21	16	Open-ended contract	35	Female	42	Married/couple	No	No	Yes		No	50000	150	1	2	3
248	61	Unchecked	19	9	6	Unchecked	Unchecked	Checked	Checked	Checked	Unchecked	Unchecked	Checked	Checked	Unchecked	Checked	Unchecked	Unchecked	Checked	No	No			No	Pharmacy technician	11	10	Open-ended contract	35	Female	32	Married/couple	Yes	No	Yes		No			1	1	5
249	52	Unchecked		5	1	Checked	Unchecked	Unchecked	Unchecked	Checked	Unchecked	Unchecked	Unchecked	Unchecked	Unchecked	Unchecked	Unchecked	Unchecked	Checked	No	Yes	Self medication	Anxiolytics	No	Pharmacist-in-charge	20	15	Open-ended contract	47.5	Male	48	Married/couple	Yes	No	No			3000	150	2	2	3
250	3	Unchecked	40	11	5	Unchecked	Unchecked	Unchecked	Checked	Checked	Unchecked	Unchecked	Unchecked	Unchecked	Checked	Checked	Unchecked	Checked	Checked	No	No			No	Pharmacy technician	36	16	Fixed-term contract	24	Female	54.5	Married/couple	Yes	No	Yes		No	15000	60	1	0	1
251	52	Unchecked	76	5	1	Unchecked	Unchecked	Checked	Checked	Checked	Checked	Unchecked	Unchecked	Unchecked	Checked	Checked	Unchecked	Checked	Checked	No	No			No	Assistant pharmacist	10	9	Open-ended contract	28	Female	35	Single	Yes	No	Yes		No	500	100	1	0.8	1
252	72	Unchecked	89	12	6	Unchecked	Checked	Checked	Unchecked	Unchecked	Unchecked	Checked	Checked	Checked	Unchecked	Checked	Checked	Unchecked	Unchecked	Yes	Yes	Medical prescription	Phytotherapy	No	Assistant pharmacist	35	24	Open-ended contract	35	Female	59	Married/couple	Yes	No	No			10000	200	1	2	4.5
253	68	Checked	63	12	6	Unchecked	Unchecked	Checked	Unchecked	Checked	Unchecked	Checked	Unchecked	Checked	Unchecked	Checked	Checked	Unchecked	Checked	No	No			No	Pharmacy technician	3	3	Fixed-term contract	35	Female	20	Married/couple	No	Yes	No			2000	150	1	0	1
254	100	Checked	100	15	14	Checked	Unchecked	Checked	Unchecked	Unchecked	Unchecked	Unchecked	Checked	Checked	Unchecked	Unchecked	Checked	Unchecked	Checked	No	Yes	Self medication	Anxiolytics	No	Pharmacy technician	8	1	Open-ended contract	39	Female	28	Single	No	No	Yes		No	12000	250	1	3	3
255	69	Checked	51	12	2	Checked	Unchecked	Checked	Unchecked	Unchecked	Checked	Checked	Unchecked	Unchecked	Checked	Unchecked	Unchecked	Checked	Checked	No	No			No	Pharmacist-in-charge	18	12	Open-ended contract		Female	42	Married/couple	Yes	No	Yes		No	30000	170	1	2	1.5
256	59	Checked	72	11	4	Checked	Checked	Checked	Unchecked	Checked	Checked	Checked	Unchecked	Checked	Unchecked	Unchecked	Unchecked	Unchecked	Checked	Yes	No			No	Assistant pharmacist	9	3	Open-ended contract	27	Female	33	Married/couple	Yes	No	Yes		No	20000	280	1	1	3
257	68	Checked	70	10	11	Unchecked	Unchecked	Unchecked	Unchecked	Unchecked	Unchecked	Checked	Checked	Unchecked	Unchecked	Unchecked	Checked	Unchecked	Unchecked	Yes	Yes	Medical prescription	Anxiolytics	No	Pharmacy technician	34	12	Open-ended contract	30	Female	50	Married/couple	Yes	No	Yes		No	100000	150	1	1	0
258	56	Unchecked	25	4	6	Checked	Checked	Unchecked	Unchecked	Unchecked	Unchecked	Unchecked	Checked	Checked	Checked	Checked	Checked	Unchecked	Unchecked	Yes	No			No	Pharmacy technician	23	13	Open-ended contract	45	Male	46	Single	No	No	Yes	No		35000	500	2	2	6
259	63	Unchecked	78	6	4	Unchecked	Unchecked	Unchecked	Unchecked	Unchecked	Unchecked	Checked	Checked	Checked	Checked	Checked	Checked	Unchecked	Checked	No	No			No	Pharmacy technician	5	2	Open-ended contract	35	Female	28	Married/couple	No	No	No				1100	0	8	14
260	73	Unchecked	88	17	7	Unchecked	Unchecked	Checked	Unchecked	Checked	Unchecked	Unchecked	Unchecked	Checked	Checked	Checked	Checked	Checked	Checked	No	Yes	Self medication	Anxiolytics	No	Assistant pharmacist	18	10	Open-ended contract	32	Female	45	Married/couple	Yes	No	No			45000	150	1	1	2
261	27	Unchecked	67	6	0	Unchecked	Unchecked	Checked	Unchecked	Checked	Unchecked	Checked	Unchecked	Unchecked	Unchecked	Unchecked	Checked	Unchecked	Unchecked	No	No			No	Pharmacy technician	3	3	Fixed-term contract	35	Female	25	Married/couple	No	No	Yes		No	24000	250	2	0	4
262	29	Unchecked	75	9	10	Unchecked	Unchecked	Checked	Checked	Checked	Unchecked	Unchecked	Unchecked	Unchecked	Unchecked	Checked	Checked	Unchecked	Checked	Yes	Yes	Medical prescription	Anxiolytics	No	Pharmacy technician	20	2	Open-ended contract	35	Female	42	Single	No	No	No			6000	150	1	0	2
263	83	Unchecked	18	6	1	Unchecked	Unchecked	Unchecked	Unchecked	Unchecked	Unchecked	Unchecked	Checked	Unchecked	Unchecked	Checked	Checked	Unchecked	Unchecked	No	No			No	Pharmacy technician	19	10	Open-ended contract	35	Female	40	Married/couple	Yes	No	No			7500	250	2	1	3
265	30	Unchecked	23	0	0	Checked	Checked	Checked	Checked	Unchecked	Checked	Unchecked	Unchecked	Unchecked	Checked	Unchecked	Unchecked	Unchecked	Unchecked	No	No			No	Assistant pharmacist	5	5	Open-ended contract	35	Female	25	Married/couple	No	No	No			80000	400	2	4	8						SOMMEIL MANQUE	<1fois/sem
266	0	Unchecked	50	2	0	Checked	Unchecked	Checked	Unchecked	Unchecked	Unchecked	Checked	Unchecked	Unchecked	Unchecked	Unchecked	Checked	Unchecked	Unchecked	No	No			No	Assistant pharmacist	23	5	Open-ended contract	35	Female	48	Married/couple	Yes	No	Yes		No	20000	500	1	2	11
267	82	Unchecked	58	13	5	Checked	Checked	Checked	Checked	Checked	Checked	Checked	Unchecked	Unchecked	Unchecked	Checked	Checked	Checked	Checked	No	Yes	Self medication	Phytotherapy	No	Assistant pharmacist	11	4	Open-ended contract	33	Female	36	Married/couple	No	No	Yes		No	20000		2	2	5
268	54	Unchecked	68	14	11	Unchecked	Unchecked	Unchecked	Checked	Checked	Checked	Checked	Checked	Checked	Checked	Checked	Checked	Unchecked	Checked	No	No			No	Pharmacy technician	20	15	Fixed-term contract	35	Female	44	Married/couple	Yes	No	Yes		No		50	1		2
269	10	Unchecked	33	3	1	Checked	Unchecked	Unchecked	Unchecked	Checked	Unchecked	Unchecked	Unchecked	Unchecked	Unchecked	Unchecked	Checked	Checked	Checked	No	No			No	Assistant pharmacist	1	1	Open-ended contract	25	Male	25	Married/couple	No	No	Yes	No		5000	200	1	1.5	5
270	85	Checked	85	17	8	Unchecked	Unchecked	Checked	Checked	Checked	Checked	Checked	Unchecked	Unchecked	Checked	Checked	Checked	Unchecked	Checked	No	No			No	Pharmacist-in-charge	17	13	Open-ended contract	62	Male	42	Married/couple	Yes	Yes	Yes	No		2000	60	1	0	0
271	62	Unchecked	35	4	3	Checked	Unchecked	Unchecked	Unchecked	Checked	Unchecked	Unchecked	Unchecked	Unchecked	Unchecked	Unchecked	Unchecked	Unchecked	Unchecked	No	No				Assistant pharmacist	8	8	Open-ended contract	30	Female	33	Married/couple	Yes	No	No					1	2	2
272	77	Unchecked	70	17	8	Checked	Checked	Checked	Unchecked	Checked	Checked	Checked	Checked	Checked	Unchecked	Checked	Checked	Unchecked	Unchecked	Yes	Yes	Medical prescription	Anxiolytics	No	Assistant pharmacist	15	2	Open-ended contract	45	Female	46	Single	No	No	Yes		No		300	2	2	3
273	100	Checked	83	16	17	Checked	Checked	Unchecked	Checked	Checked	Checked	Unchecked	Checked	Unchecked	Checked	Checked	Checked	Checked	Checked	No	Yes		Anxiolytics	No	Pharmacist-in-charge	16	1	Open-ended contract	45	Female	42	Married/couple	Yes	No	No			20000	220	2	1	3
274	62	Unchecked	90	6	10	Checked	Unchecked	Checked	Unchecked	Checked	Checked	Unchecked	Checked	Checked	Checked	Checked	Checked	Unchecked	Checked	No	No			Yes	Assistant pharmacist	25	11	Fixed-term contract	40	Male	53	Single	Yes	No	Yes	No		10000	300	2	1	4
276	67	Unchecked	76	9	4	Checked	Unchecked	Checked	Unchecked	Unchecked	Checked	Unchecked	Checked	Checked	Unchecked	Checked	Unchecked	Unchecked	Checked	No	No			No	Pharmacist-in-charge	7	7	Open-ended contract	38	Female	31	Married/couple	Yes	No	No			4000	200	1	3	5
277	64	Unchecked	74	16	9	Unchecked	Unchecked	Checked	Unchecked	Unchecked	Unchecked	Checked	Checked	Checked	Checked	Checked	Checked	Checked	Checked	No	No			No	Assistant pharmacist	10	4	Open-ended contract	28	Female	35	Married/couple	Yes	No	No			500	100	2	0	3
278	65	Unchecked	47	8	2	Checked	Checked	Checked	Checked	Checked	Checked	Checked	Checked	Checked	Checked	Unchecked	Checked	Unchecked	Unchecked	No	No			No	Assistant pharmacist	10	4	Open-ended contract	31	Female	36	Married/couple	Yes	No	Yes		No	3800	150	1	1	2
279	60	Unchecked	67	11	5	Checked	Unchecked	Checked	Unchecked	Unchecked	Checked	Unchecked	Checked	Checked	Checked	Checked	Checked	Checked	Checked	No	No			Yes	Pharmacist-in-charge	26	11	Open-ended contract	45	Female	50	Married/couple	Yes	No	Yes			15000	130	2	0	2
280	78	Unchecked	44	16	7	Checked	Unchecked	Checked	Unchecked	Checked	Checked	Unchecked	Unchecked	Unchecked	Checked	Checked	Checked	Checked	Checked	No	No			No	Pharmacist-in-charge	42	29	Open-ended contract	49	Female	65	Widower	Yes	No	Yes		Yes	60000		2		1
281	81	Unchecked	11	9	1	Checked	Checked	Checked	Unchecked	Checked	Checked	Checked	Unchecked	Unchecked	Unchecked	Unchecked	Checked	Checked	Unchecked	No	No			No	Pharmacist-in-charge	20	15	Open-ended contract	66	Male	46	Married/couple	Yes	No	No			20000	220	1	1	4
282	54	Checked	79	4	11	Unchecked	Unchecked	Checked	Unchecked	Unchecked	Unchecked	Checked	Unchecked	Unchecked	Unchecked	Unchecked	Checked	Unchecked	Unchecked	No	No			No	Assistant pharmacist	35	9	Open-ended contract	30	Female	59	Married/couple	Yes	No	No				80	1	0	1
283	6	Checked	7	3	2	Unchecked	Unchecked	Unchecked	Unchecked	Unchecked	Unchecked	Checked	Unchecked	Unchecked	Unchecked	Unchecked	Unchecked	Unchecked	Unchecked	No	No			No	Pharmacist-in-charge	37	35	Open-ended contract	45	Male	63	Married/couple	Yes	No	Yes			19000	500	4	0	16
284	75	Unchecked	72	9	3	Checked	Unchecked	Checked	Unchecked	Checked	Checked	Checked	Unchecked	Unchecked	Unchecked	Unchecked	Checked	Checked	Unchecked	No	No			No	Assistant pharmacist	4	2	Open-ended contract	35	Male	30	Married/couple	No	No	Yes			7600	200	1	2	6
285	64	Unchecked	9	8	2	Unchecked	Unchecked	Checked	Unchecked	Checked	Unchecked	Unchecked	Checked	Unchecked	Checked	Unchecked	Unchecked	Unchecked	Unchecked	No	No			No	Assistant pharmacist	5	5	Open-ended contract	35	Female	29	Married/couple	Yes	No	Yes		No	3500	240	1	4	9
286	69	Unchecked	48	10	4	Checked	Unchecked	Checked	Unchecked	Unchecked	Unchecked	Checked	Unchecked	Unchecked	Checked	Unchecked	Unchecked	Unchecked	Checked	No	No			No	Assistant pharmacist	4	4	Open-ended contract	35	Female	26	Single	No	No	Yes		No	3500	350	1	3	8
287	30	Unchecked	41	9	2	Checked	Unchecked	Checked	Checked	Unchecked	Unchecked	Checked	Unchecked	Unchecked	Checked	Unchecked	Checked	Unchecked	Unchecked	No	No			No	Assistant pharmacist	6	2	Open-ended contract	24	Female	53	Married/couple	Yes	No	Yes				280	1	1.3	3
288	59	Checked	67	18	6	Unchecked	Checked	Checked	Unchecked	Checked	Checked	Unchecked	Checked	Unchecked	Unchecked	Unchecked	Checked	Unchecked	Unchecked	No	No			No	Assistant pharmacist	11	11	Open-ended contract	35	Female	35	Married/couple	No	No	Yes		No	3000	170	2	1	2
289	26	Unchecked	34	5	1	Unchecked	Unchecked	Unchecked	Unchecked	Unchecked	Unchecked	Unchecked	Unchecked	Unchecked	Checked	Checked	Unchecked	Unchecked	Checked	No	No			No	Pharmacist-in-charge	35	24	Open-ended contract	50	Female	59	Married/couple	Yes	No	Yes		No	21000	70	1		1
290	30	Unchecked		9	0	Checked	Unchecked	Unchecked	Unchecked	Checked	Checked	Unchecked	Unchecked	Unchecked	Checked	Unchecked	Checked	Unchecked	Checked	No	No			Yes	Pharmacist-in-charge	14	6	Open-ended contract	45	Female	39	Married/couple	Yes	No	No			6000	200	1	1	4
291	45	Unchecked	65	6	2	Unchecked	Unchecked	Unchecked	Unchecked	Checked	Unchecked	Unchecked	Unchecked	Unchecked	Unchecked	Checked	Unchecked	Checked	Unchecked	No	No			No	Assistant pharmacist	40	5	Open-ended contract	11	Female	64	Single	Yes	No	No			31000	100	1	1	1
292	19	Unchecked	64	1	0	Unchecked	Checked	Checked	Unchecked	Unchecked	Checked	Unchecked	Checked	Unchecked	Unchecked	Unchecked	Checked	Checked	Checked	No	No			No	Assistant pharmacist	3	3	Open-ended contract	35	Male	28	Married/couple	No	No	Yes	No		80000	80	1	0.8	5
293	77	Checked	74	8	8	Checked	Unchecked	Checked	Checked	Checked	Checked	Checked	Checked	Checked	Checked	Checked	Checked	Unchecked	Checked	No	Yes	Self medication	Homeopathy	No	Pharmacy technician	8	3	Open-ended contract	35	Female	32	Married/couple	Yes	No	No			4800	90	1	0	2
294	67	Checked	49	10	9	Unchecked	Unchecked	Checked	Checked	Checked	Unchecked	Unchecked	Checked	Checked	Unchecked	Checked	Checked	Unchecked	Checked	No	No			No	Assistant pharmacist	33	10	Open-ended contract	35	Female	55	Married/couple	Yes	Yes	Yes		No				1	2
295	59	Checked	66	16	7	Unchecked	Unchecked	Checked	Unchecked	Checked	Unchecked	Checked	Checked	Checked	Unchecked	Checked	Unchecked	Unchecked	Checked	No	No			No	Pharmacy technician	41	13	Open-ended contract	35	Female	57	Married/couple	Yes	Yes	Yes		No	7000	200	1	2	5
296	64	Unchecked	90	21	16	Unchecked	Unchecked	Unchecked	Unchecked	Unchecked	Unchecked	Unchecked	Unchecked	Checked	Checked	Checked	Unchecked	Checked	Checked	No	No			No	Assistant pharmacist	23	2	Open-ended contract	32	Female	47	Married/couple	Yes	No	No			9000	120	1	1	3
297	68	Unchecked	73	16	12	Unchecked	Unchecked	Checked	Checked	Checked	Unchecked	Checked	Checked	Checked	Checked	Checked	Checked	Checked	Checked	No	No			No	Assistant pharmacist	3	2	Open-ended contract	35	Female	27	Married/couple	Yes	No	No					1	3	9
298	72	Unchecked		10	5	Checked	Unchecked	Unchecked	Unchecked	Checked	Unchecked	Unchecked	Unchecked	Checked	Checked	Unchecked	Checked	Unchecked	Unchecked	No	Yes	Self medication	Phytotherapy	No	Assistant pharmacist	4	4	Open-ended contract	35	Female	29	Single	No	No	Yes		No	4400	230	1	2	3.5
299	80	Checked	96	13	11	Unchecked	Unchecked	Unchecked	Unchecked	Unchecked	Unchecked	Unchecked	Checked	Unchecked	Unchecked	Checked	Checked	Checked	Checked	No	No			No	Pharmacist-in-charge	20	20	Open-ended contract	50	Female	46	Married/couple	No	Yes	No			2000	170	2	0	3.7
300	71	Unchecked	83	11	6	Checked	Unchecked	Checked	Checked	Checked	Checked	Unchecked	Unchecked	Checked	Checked	Checked	Checked	Checked	Checked	No	Yes	Self medication	Anxiolytics	No	Pharmacist-in-charge	8	5	Open-ended contract	60	Female	50	Married/couple	Yes	No	No				100	1	1	0
301	76	Unchecked	74	16	11	Checked	Checked	Checked	Checked	Checked	Checked	Unchecked	Unchecked	Checked	Checked	Unchecked	Checked	Checked	Checked	No	No			No	Assistant pharmacist	1	1	Open-ended contract	45	Female	31	Single	No	No	Yes		No	10000	150	1	3	3
302	69	Unchecked	84	9	8	Unchecked	Unchecked	Unchecked	Unchecked	Unchecked	Unchecked	Checked	Unchecked	Checked	Unchecked	Checked	Checked	Unchecked	Checked	No	Yes	Self medication	Anxiolytics	No	Assistant pharmacist	3	1	Open-ended contract	35	Female	28	Married/couple	No	No	Yes		No	4000	300	1	2	5
303	76	Unchecked	88	20	11	Checked	Checked	Checked	Unchecked	Checked	Checked	Unchecked	Unchecked	Unchecked	Checked	Checked	Unchecked	Checked	Checked	No	Yes	Self medication	Anxiolytics	Yes	Pharmacist-in-charge	15	10	Open-ended contract	75	Male	40	Married/couple	Yes	No	Yes	No		2000	150	1	0	2.5
304	17	Unchecked	22	10	4	Checked	Unchecked	Checked	Unchecked	Checked	Unchecked	Unchecked	Unchecked	Unchecked	Checked	Unchecked	Checked	Unchecked	Unchecked	Yes	Yes	Medical prescription		No	Assistant pharmacist	13	0.5	Open-ended contract	25	Female	39	Married/couple	Yes	No	Yes		No	55000	200	1	1	3
305	80	Checked	72	9	2	Unchecked	Unchecked	Checked	Unchecked	Unchecked	Checked	Unchecked	Unchecked	Unchecked	Checked	Checked	Checked	Unchecked	Checked	No	No			No	Pharmacist-in-charge	33	29	Open-ended contract		Male	57	Married/couple	Yes	No	Yes	No		3500	60	1	0.25	1
306	77	Unchecked	66	11	11	Unchecked	Unchecked	Checked	Checked	Checked	Unchecked	Unchecked	Unchecked	Unchecked	Checked	Checked	Checked	Checked	Unchecked	No	No			No	Pharmacy technician	19	1	Open-ended contract	24	Female	35	Married/couple	Yes	Yes	Yes		No		250	1	1	3
307	58	Checked	34	12	5	Unchecked	Unchecked	Checked	Checked	Checked	Unchecked	Checked	Unchecked	Unchecked	Checked	Checked	Unchecked	Checked	Checked	No	No			No	Assistant pharmacist	25		Fixed-term contract	30	Female	52	Married/couple	No	No	Yes				130		2	1
308	72	Unchecked	81	14	7	Unchecked	Unchecked	Unchecked	Checked	Checked	Unchecked	Checked	Unchecked	Unchecked	Checked	Checked	Checked	Checked	Checked	No	Yes	Self medication	Anxiolytics	No	Pharmacy technician	5	3	Open-ended contract	35	Female	30	Married/couple	Yes	No	Yes		No		60	1	0	3
309	51	Checked	64	14	9	Unchecked	Unchecked	Checked	Checked	Checked	Unchecked	Checked	Unchecked	Checked	Checked	Checked	Unchecked	Unchecked	Checked	No	No			No	Assistant pharmacist	16	13	Open-ended contract	30	Female	39	Married/couple	Yes	No	No			20000	180	1		2
310	80	Unchecked	73	13	13	Unchecked	Unchecked	Unchecked	Checked	Checked	Unchecked	Unchecked	Unchecked	Unchecked	Unchecked	Checked	Unchecked	Checked	Checked	No	Yes	Self medication	Anxiolytics	Yes	Assistant pharmacist	7	3	Open-ended contract	40	Male	34	Single	No	Yes	Yes	Yes			70	1	1	2
311	80	Unchecked	73	13	13	Unchecked	Unchecked	Unchecked	Checked	Checked	Unchecked	Unchecked	Unchecked	Unchecked	Unchecked	Checked	Unchecked	Checked	Checked	No	Yes	Self medication	Anxiolytics	Yes	Assistant pharmacist	7	3	Open-ended contract	40	Male	34	Single	No	Yes	Yes	Yes			70	1	1	2
313	80	Unchecked	61	15	10	Checked	Unchecked	Checked	Unchecked	Unchecked	Checked	Checked	Unchecked	Checked	Checked	Unchecked	Unchecked	Unchecked	Checked	Yes	No			No	Pharmacist-in-charge	33	26	Open-ended contract	60	Male	57	Married/couple	Yes	No	Yes	No		32000	900	2	3	15
314	60	Unchecked	78	10	5	Unchecked	Unchecked	Checked	Unchecked	Unchecked	Unchecked	Checked	Checked	Unchecked	Checked	Unchecked	Checked	Unchecked	Checked	No	No			No	Assistant pharmacist	5	2	Fixed-term contract	32	Female	32	Married/couple	No	No	No			90000	160	2	1	1.7
315	59	Unchecked	76	13	6	Unchecked	Checked	Unchecked	Unchecked	Unchecked	Checked	Unchecked	Unchecked	Unchecked	Checked	Checked	Checked	Checked	Checked	No	No			Yes	Pharmacist-in-charge	20	20	Open-ended contract	40	Male	46	Married/couple	Yes	No	Yes			10000	500	3	5	7
316	67	Unchecked	65	11	8	Checked	Unchecked	Checked	Unchecked	Checked	Unchecked	Checked	Unchecked	Unchecked	Unchecked	Unchecked	Unchecked	Unchecked	Unchecked	No	No			No	Assistant pharmacist	7	7	Open-ended contract		Female	41	Married/couple	Yes	No	Yes		No
317	62	Checked	76	13	12	Checked	Checked	Checked	Unchecked	Checked	Unchecked	Unchecked	Checked	Checked	Unchecked	Checked	Checked	Unchecked	Unchecked	No	No			No	Pharmacy technician	28	3	Open-ended contract	41	Female	43	Married/couple	Yes	Yes	No			200000	200	1	1	1
318	14	Unchecked	2	3	1	Unchecked	Unchecked	Checked	Unchecked	Unchecked	Unchecked	Unchecked	Checked	Unchecked	Unchecked	Checked	Unchecked	Unchecked	Unchecked	No	No			No	Assistant pharmacist	31	3	Open-ended contract	24.5	Female	56	Married/couple	Yes	No	No			20000	300	1	2.5	2
319	73	Unchecked		12	0	Unchecked	Unchecked	Checked	Unchecked	Checked	Unchecked	Checked	Unchecked	Unchecked	Checked	Unchecked	Unchecked	Unchecked	Checked	No	No			No	Assistant pharmacist	5	5	Open-ended contract	35	Female	31	Married/couple	No	Yes	Yes		No	2000	400	2	2	5
320	85	Unchecked	81	18	13	Unchecked	Unchecked	Unchecked	Unchecked	Checked	Unchecked	Unchecked	Unchecked	Unchecked	Checked	Checked	Unchecked	Unchecked	Unchecked	No	No			No	Pharmacist-in-charge	40		Open-ended contract	46	Male	64	Married/couple	Yes	No	Yes	No				1	1	2
321	89	Unchecked	90	14	8	Unchecked	Unchecked	Unchecked	Unchecked	Checked	Unchecked	Checked	Checked	Checked	Checked	Checked	Checked	Unchecked	Checked	No	No			No	Assistant pharmacist	5	5	Open-ended contract	35	Female	28	Married/couple	Yes	No	Yes		No	5000	150	1	1	2
322	87	Checked	55	21	18	Checked	Checked	Checked	Checked	Checked	Unchecked	Checked	Checked	Checked	Checked	Checked	Checked	Unchecked	Checked	Yes	Yes	Medical prescription	Hypnotics	No	Pharmacy technician	20	3	Open-ended contract	35	Female	49	Married/couple	Yes	Yes	No				250	1	2	1
323	79	Checked	64	10	10	Checked	Checked	Checked	Unchecked	Checked	Checked	Checked	Unchecked	Checked	Checked	Checked	Checked	Unchecked	Checked	No	No			No	Assistant pharmacist	23	4	Open-ended contract	35	Female	48	Married/couple		Yes	Yes		No	13000	350	1	1	5
324	65	Checked	81	13	10	Unchecked	Unchecked	Checked	Unchecked	Unchecked	Checked	Unchecked	Unchecked	Unchecked	Checked	Unchecked	Checked	Unchecked	Checked	No	No			No	Pharmacist-in-charge	14	6	Open-ended contract	45	Female	39	Married/couple	Yes	No	Yes		No	3000	200	1	1	3
326	35	Unchecked	68	6	2	Checked	Unchecked	Unchecked	Unchecked	Unchecked	Unchecked	Unchecked	Unchecked	Unchecked	Unchecked	Checked	Checked	Unchecked	Checked	No	No			No	Assistant pharmacist	2		Fixed-term contract	48	Female	27	Single	No	No	No				250	1	2.5	0.75
327	54	Checked	57	8	6	Checked	Checked	Checked	Checked	Checked	Unchecked	Checked	Unchecked	Checked	Checked	Checked	Checked	Checked	Checked	No	No			No	Assistant pharmacist	8	4	Open-ended contract	35	Male	33	Married/couple	No	No	Yes	No				1	3	5
328	32	Unchecked	35	8	1	Unchecked	Unchecked	Unchecked	Unchecked	Checked	Unchecked	Unchecked	Unchecked	Unchecked	Checked	Checked	Checked	Checked	Checked	No	No			No	Assistant pharmacist	3	3	Open-ended contract	10	Female	23	Married/couple	No	Yes	Yes		No	3000		2	1	3
329	81	Unchecked	70	15	12	Checked	Checked	Checked	Unchecked	Unchecked	Unchecked	Unchecked	Checked	Checked	Unchecked	Unchecked	Checked	Unchecked	Unchecked	Yes	No			No	Assistant pharmacist	35	15	Open-ended contract	35	Female		Married/couple	No	No	Yes		No
330	49	Unchecked	56	11	8	Unchecked	Unchecked	Unchecked	Unchecked	Checked	Checked	Unchecked	Unchecked	Unchecked	Unchecked	Checked	Unchecked	Checked	Unchecked	No	No			No	Pharmacist-in-charge	2	2	Open-ended contract	50	Male	56	Married/couple	Yes	No	Yes	No		3000	250	3		5
331	59	Unchecked	75	11	4	Checked	Unchecked	Checked	Checked	Unchecked	Unchecked	Checked	Unchecked	Unchecked	Checked	Checked	Checked	Unchecked	Checked	No	No			Yes	Pharmacy technician	3	0.5	Open-ended contract	35	Female	24	Married/couple	No	Yes	Yes		No	19664	200	2		2
332	31	Unchecked	37	8	1	Unchecked	Checked	Unchecked	Unchecked	Unchecked	Unchecked	Checked	Unchecked	Unchecked	Checked	Unchecked	Checked	Unchecked	Unchecked	No	No			No	Assistant pharmacist	27	27	Open-ended contract	39	Female	51	Married/couple	Yes	No				14000	750	2	5	7
333	65	Unchecked	68	9	4	Checked	Checked	Checked	Unchecked	Checked	Checked	Unchecked	Unchecked	Checked	Checked	Checked	Checked	Unchecked	Checked	No	No			No	Assistant pharmacist	4	4	Open-ended contract	35	Male	28	Married/couple	No	No	Yes	No		2500	140	1	1	2.5
334	61	Unchecked	77	4	7	Checked	Unchecked	Checked	Unchecked	Checked	Unchecked	Unchecked	Unchecked	Checked	Unchecked	Checked	Checked	Unchecked	Checked	No	No			No	Pharmacy technician	35	11	Open-ended contract	35	Female	50	Married/couple	Yes	Yes	No			100000	400	1	2	4
335	33	Unchecked	61	5	4	Unchecked	Unchecked	Unchecked	Unchecked	Checked	Unchecked	Unchecked	Unchecked	Unchecked	Checked	Unchecked	Checked	Unchecked	Unchecked	No	No			No	Assistant pharmacist	30	4	Open-ended contract	35	Female	58		Yes	Yes	Yes				450	2	2	8
336	27	Unchecked	76	6	1	Checked	Unchecked	Checked	Unchecked	Checked	Unchecked	Checked	Unchecked	Unchecked	Checked	Unchecked	Unchecked	Unchecked	Unchecked	No	No			No	Assistant pharmacist	31	29	Open-ended contract	35	Female	55		Yes	No	No			5000	250	1	2	6
337	91	Checked	84	16	12	Unchecked	Unchecked	Unchecked	Unchecked	Unchecked	Unchecked	Unchecked	Checked	Unchecked	Checked	Checked	Checked	Unchecked	Unchecked	No	No			No	Pharmacy technician	17	17	Open-ended contract	40	Male	35	Single	No	No	No				160	1	0	1
338	35	Unchecked	35	7	4	Checked	Checked	Checked	Unchecked	Checked	Checked	Checked	Unchecked	Unchecked	Unchecked	Checked	Checked	Checked	Checked	No	No			No	Pharmacist-in-charge	33	23	Open-ended contract	65	Female	55	Married/couple	Yes		No			27000	200	1	1	2
339	68	Unchecked	95	19	5	Unchecked	Checked	Checked	Unchecked	Checked	Unchecked	Unchecked	Checked	Checked	Checked	Checked	Unchecked	Unchecked	Checked	Yes	No			No	Assistant pharmacist	12	7	Open-ended contract	35	Female	35	Single	No	No	Yes		No	3000	190	1	1	1.5
340	85	Checked	69	18	16	Checked	Checked	Checked	Checked	Checked	Unchecked	Checked	Checked	Checked	Checked	Checked	Unchecked	Checked	Checked	No	No			Yes	Assistant pharmacist	6	3	Fixed-term contract	35	Male	36	Married/couple	Yes	No	Yes	No		50000	500	1	2	4
341	79	Unchecked	86	13	17	Unchecked	Unchecked	Checked	Unchecked	Checked	Checked	Unchecked	Unchecked	Checked	Unchecked	Checked	Checked	Unchecked	Checked	No	No			No	Pharmacist-in-charge	45	25	Open-ended contract	55	Female	64	Single	No	No	Yes		No	30000
342	79	Unchecked	86	13	17	Unchecked	Unchecked	Checked	Unchecked	Checked	Checked	Unchecked	Unchecked	Checked	Unchecked	Checked	Checked	Unchecked	Checked	No	No			No	Pharmacist-in-charge	45	25	Open-ended contract	55	Female	64	Single	No	No	Yes		No	30000
343	79	Unchecked	86	13	17	Unchecked	Unchecked	Unchecked	Unchecked	Unchecked	Unchecked	Unchecked	Unchecked	Unchecked	Unchecked	Unchecked	Unchecked	Unchecked	Unchecked	No	No			No	Pharmacist-in-charge	45	25	Open-ended contract	55	Female	64	Single	No	No	Yes		No	30000
344	88	Unchecked	74	6	7	Unchecked	Checked	Unchecked	Checked	Checked	Unchecked	Unchecked	Unchecked	Unchecked	Checked	Checked	Checked	Unchecked	Unchecked	No	Yes	Medical prescription	Anxiolytics	No	Pharmacy technician	25	3	Open-ended contract	35	Female	45	Married/couple	Yes	Yes	Yes		No	10000	1000	2	8	15
345	11	Checked	55	13	5	Checked	Checked	Checked	Checked	Checked	Unchecked	Checked	Unchecked	Unchecked	Unchecked	Checked	Checked	Unchecked	Checked	No	Yes	Self medication	Hypnotics	No	Pharmacy technician	30	18	Open-ended contract	35	Female	49	Single	No	No	No			42000	175	1	2	3
346	87	Unchecked	64	11	7	Unchecked	Unchecked	Checked	Unchecked	Unchecked	Unchecked	Checked	Checked	Checked	Checked	Checked	Checked	Unchecked	Checked	No	Yes	Self medication	Phytotherapy	No	Assistant pharmacist	20	15	Open-ended contract	35	Female	42	Married/couple	Yes	No	Yes		No		200	2	1	4
347	12	Unchecked	15	0	0	Unchecked	Unchecked	Unchecked	Unchecked	Checked	Unchecked	Unchecked	Unchecked	Unchecked	Unchecked	Checked	Unchecked	Unchecked	Unchecked	No	No			No	Assistant pharmacist	20	3	Open-ended contract	20	Female	55	Single	No	No	Yes		No	30000	100	2	1	2
348	77	Checked	73	17	12	Checked	Checked	Checked	Checked	Checked	Unchecked	Checked	Checked	Checked	Unchecked	Unchecked	Unchecked	Unchecked	Unchecked	No	Yes	Self medication	Hypnotics	Yes	Pharmacy technician	40	3	Open-ended contract	35	Female	60	Married/couple	Yes	Yes	Yes		Yes	5000	400	1	4	8
349	67	Checked	79	17	8	Checked	Checked	Checked	Unchecked	Checked	Checked	Checked	Unchecked	Unchecked	Unchecked	Checked	Unchecked	Checked	Checked	No	No			No	Pharmacist-in-charge	25	8	Open-ended contract	60	Female	56	Married/couple	Yes	Yes	Yes		No		200	2	1	3
352	58	Unchecked	32	10	5	Unchecked	Unchecked	Checked	Checked	Unchecked	Checked	Unchecked	Unchecked	Unchecked	Checked	Checked	Checked	Checked	Checked	No	No			No	Pharmacist-in-charge	25	15	Open-ended contract	60	Female	55	Married/couple	Yes	No	Yes		No	17000	150	1	1	2.5
353	63	Unchecked	46	8	3	Checked	Unchecked	Unchecked	Unchecked	Checked	Unchecked	Unchecked	Checked	Checked	Checked	Checked	Checked	Unchecked	Checked	No	Yes	Self medication	Anxiolytics	No	Pharmacy technician	16	5	Open-ended contract	35	Female	40	Married/couple	Yes	No	Yes		No		350	1	2	5
354	44	Unchecked	66	9	7	Unchecked	Unchecked	Checked	Unchecked	Unchecked	Unchecked	Unchecked	Checked	Checked	Unchecked	Checked	Unchecked	Unchecked	Unchecked	Yes	Yes	Medical prescription	Anxiolytics	No	Pharmacy technician	28	10	Open-ended contract	35	Female	48	Married/couple	Yes	No	No			3500	200	3	0	4
355	69	Unchecked	75	5	1	Unchecked	Checked	Checked	Checked	Checked	Checked	Checked	Unchecked	Unchecked	Checked	Unchecked	Checked	Unchecked	Unchecked	No	No			No	Assistant pharmacist	35	3	Open-ended contract	42	Male	63	Married/couple	Yes	Yes	Yes	No		500000	200	1	1	2
356	72	Unchecked	61	7	4	Unchecked	Unchecked	Checked	Unchecked	Checked	Checked	Checked	Unchecked	Unchecked	Checked	Checked	Unchecked	Checked	Checked	No	No			No	Pharmacist-in-charge	25	30	Open-ended contract	50	Female	53	Married/couple	Yes	No	Yes			2700	240	1	3.5	2
357	47	Unchecked	75	8	8	Unchecked	Unchecked	Checked	Unchecked	Checked	Checked	Unchecked	Checked	Unchecked	Checked	Checked	Checked	Unchecked	Checked	No	No			No	Pharmacy technician	29	5	Open-ended contract	30	Female	45	Married/couple	Yes	No	Yes		No		200	2	2	1
358	4	Unchecked	12	3	1	Unchecked	Unchecked	Unchecked	Unchecked	Unchecked	Checked	Unchecked	Unchecked	Unchecked	Unchecked	Unchecked	Checked	Unchecked	Checked	No	No			No	Assistant pharmacist	30	18	Open-ended contract	24	Female	57	Married/couple	Yes	No	No				150	1		2
359	71	Checked	72	9	4	Checked	Unchecked	Checked	Unchecked	Checked	Checked	Unchecked	Unchecked	Unchecked	Unchecked	Unchecked	Unchecked	Unchecked	Unchecked	No	No			No	Pharmacy technician	38	11	Open-ended contract	35	Female	56	Married/couple	Yes	No	No			140000	100		0	2
360	40	Unchecked	60	9	5	Unchecked	Checked	Checked	Unchecked	Unchecked	Checked	Checked	Unchecked	Checked	Checked	Unchecked	Checked	Unchecked	Checked	No	No			No	Pharmacist-in-charge	38	19	Open-ended contract	60	Female	62	Single	No	No	Yes		No	100000	50	1	0	0
361	48	Unchecked	53	7	4	Unchecked	Unchecked	Checked	Unchecked	Checked	Checked	Unchecked	Unchecked	Checked	Unchecked	Checked	Checked	Unchecked	Checked	No	No			No	Assistant pharmacist	30	2	Open-ended contract	35	Female	56	Single	Yes	No	Yes			10000	100	1		2
362	79	Checked	83	20	9	Checked	Checked	Checked	Unchecked	Checked	Checked	Checked	Checked	Checked	Checked	Unchecked	Checked	Unchecked	Unchecked	No	Yes	Self medication	Hypnotics	No	Assistant pharmacist	4	4	Open-ended contract	35	Female	30	Married/couple	Yes	No	Yes		No	8000	500	1	2	5
363	75	Unchecked	86	9	5	Unchecked	Unchecked	Unchecked	Unchecked	Checked	Unchecked	Checked	Unchecked	Checked	Checked	Unchecked	Checked	Unchecked	Unchecked	No	Yes	Self medication	Anxiolytics	No	Pharmacy technician	16	11	Open-ended contract	35	Female	39	Married/couple	Yes	No	No			9500	200	2	1	5
364	62	Unchecked	63	12	11	Unchecked	Unchecked	Checked	Unchecked	Checked	Checked	Unchecked	Unchecked	Unchecked	Checked	Checked	Checked	Checked	Checked	No	No			No	Pharmacy technician	12	12	Open-ended contract	60	Male	53	Married/couple	Yes	No	Yes	No		2700	80	1	0	2
365	51	Unchecked	63	12	11	Unchecked	Unchecked	Unchecked	Unchecked	Checked	Checked	Checked	Unchecked	Unchecked	Checked	Unchecked	Unchecked	Checked	Unchecked	No	Yes	Self medication	Anxiolytics	Yes	Pharmacist-in-charge	22	22	Open-ended contract	50	Female	45	Single	Yes	Yes	Yes		Yes	3500	250	1	2	4
366	81	Unchecked	91	10	9	Checked	Checked	Checked	Unchecked	Unchecked	Checked	Unchecked	Unchecked	Unchecked	Unchecked	Checked	Unchecked	Unchecked	Checked	No	No			No	Pharmacist-in-charge	16	10	Open-ended contract	70	Male	40	Married/couple	Yes	No	Yes	No		200000	250	1	1	4
367	26	Checked	74	10	4	Unchecked	Unchecked	Unchecked	Unchecked	Unchecked	Unchecked	Unchecked	Checked	Unchecked	Unchecked	Unchecked	Checked	Unchecked	Unchecked	No	No			No	Pharmacy technician	11	7	Open-ended contract	28	Female	30	Married/couple	Yes	No	No					2	0	0
368	55	Unchecked	60	6	2	Unchecked	Unchecked	Checked	Unchecked	Checked	Unchecked	Checked	Unchecked	Unchecked	Checked	Unchecked	Checked	Unchecked	Checked	No	No			No	Pharmacist-in-charge	10	10	Open-ended contract	55	Male	59	Married/couple	Yes	No	Yes	No		19000	100	1	0	1
370	10	Unchecked	35	5	1	Unchecked	Unchecked	Unchecked	Unchecked	Checked	Unchecked	Checked	Unchecked	Unchecked	Unchecked	Unchecked	Checked	Unchecked	Unchecked	No	No			No	Pharmacy technician	3	3	Open-ended contract	35	Female	27	Married/couple	No	No	No			165000	150	2		2
371	70	Unchecked	57	15	2	Checked	Unchecked	Checked	Unchecked	Unchecked	Unchecked	Checked	Unchecked	Unchecked	Unchecked	Unchecked	Unchecked	Checked	Checked	No	Yes	Self medication	Anxiolytics	No	Pharmacist-in-charge	32	25	Open-ended contract	50	Female	57	Married/couple	Yes	No	Yes		No	900	75	1		0.5
372	83	Unchecked	48	10	4	Checked	Checked	Checked	Unchecked	Checked	Unchecked	Unchecked	Unchecked	Unchecked	Checked	Checked	Checked	Checked	Checked	No	Yes	Self medication	Phytotherapy	No	Assistant pharmacist	10	10	Open-ended contract	35	Male	36	Married/couple	Yes	No	Yes	No		120000	500	2	2	6
373	70	Unchecked	91	8	5	Unchecked	Checked	Unchecked	Checked	Checked	Unchecked	Unchecked	Checked	Checked	Checked	Checked	Unchecked	Unchecked	Checked	No	No			No	Assistant pharmacist	15	5	Open-ended contract	35	Female	41	Married/couple	Yes	No	No			28500	1500	4	9	10
374	82	Unchecked	90	9	1	Checked	Unchecked	Checked	Unchecked	Checked	Checked	Unchecked	Unchecked	Unchecked	Unchecked	Unchecked	Checked	Checked	Unchecked	No	No			No	Pharmacist-in-charge	20	14	Open-ended contract	60	Female	47	Married/couple	Yes	No	No			225000	200	1	1	1
375	72	Unchecked	98	19	14	Checked	Unchecked	Checked	Checked	Checked	Checked	Checked	Unchecked	Unchecked	Unchecked	Checked	Checked	Checked	Checked	No	No			Yes	Pharmacist-in-charge	5	12	Open-ended contract	60	Female	32	Married/couple	No	No	Yes		No	60000	200	1	0	2
378	58	Unchecked	63	8	6	Unchecked	Unchecked	Checked	Unchecked	Checked	Checked	Unchecked	Checked	Unchecked	Unchecked	Unchecked	Checked	Unchecked	Unchecked	No	No			No	Pharmacy technician	9	9	Open-ended contract	35	Female	30	Married/couple	No	No	No			182000	200	1	1	1
379	73	Checked	74	18	13	Unchecked	Unchecked	Checked	Unchecked	Unchecked	Unchecked	Unchecked	Checked	Checked	Unchecked	Unchecked	Checked	Unchecked	Checked	No	No			No	Assistant pharmacist	11	0.5	Fixed-term contract	35	Female	30	Married/couple	No	No	Yes		No	100000	1000	1	8	60
380	45	Unchecked	57	7	1	Unchecked	Unchecked	Checked	Unchecked	Checked	Checked	Unchecked	Unchecked	Unchecked	Checked	Unchecked	Checked	Unchecked	Unchecked	No	Yes	Self medication	Homeopathy	No	Pharmacy technician	17	15	Open-ended contract	35	Female	35		No	No	Yes		No	10000	200	2	1	3
381	59	Unchecked	10	5	0	Unchecked	Unchecked	Unchecked	Unchecked	Unchecked	Checked	Unchecked	Unchecked	Unchecked	Unchecked	Checked	Checked	Unchecked	Checked	No	No			No	Pharmacist-in-charge	11	11	Open-ended contract	55	Male	53	Married/couple	Yes	Yes	Yes	No		1200	50	1	0.5	1
382	69	Unchecked	69	16	9	Unchecked	Unchecked	Unchecked	Checked	Checked	Unchecked	Checked	Unchecked	Unchecked	Checked	Checked	Checked	Unchecked	Unchecked	Yes	Yes	Medical prescription	Anxiolytics	No	Pharmacy technician	10	7	Open-ended contract	28	Female	21	Married/couple	Yes	No	No			5000	200	1	2	3
383	53	Unchecked	64	12	8	Unchecked	Unchecked	Unchecked	Unchecked	Checked	Unchecked	Unchecked	Unchecked	Unchecked	Unchecked	Unchecked	Checked	Checked	Unchecked	No	No			No	Pharmacist-in-charge	34	34	Open-ended contract	60	Male	59	Married/couple	Yes	No	Yes	No		6900	60	2		0.5
385	16	Unchecked	49	2	2	Checked	Unchecked	Checked	Unchecked	Checked	Checked	Checked	Unchecked	Unchecked	Checked	Unchecked	Checked	Unchecked	Unchecked	No	No			No	Pharmacist-in-charge	34	34	Open-ended contract	70	Male	58	Married/couple	Yes	No	Yes			1900	160	1	1.5	4
386	62	Checked	83	15	11	Unchecked	Unchecked	Checked	Checked	Checked	Checked	Checked	Unchecked	Checked	Checked	Checked	Checked	Checked	Checked	No	Yes	Self medication	Hypnotics	No	Pharmacist-in-charge	30	15	Open-ended contract	50	Female	51	Married/couple	Yes		Yes		No	30000	120	1	1	2
387	63	Unchecked	62	9	1	Checked	Checked	Checked	Checked	Checked	Unchecked	Checked	Checked	Checked	Checked	Checked	Checked	Unchecked	Checked	No	No			No	Assistant pharmacist	12	6	Open-ended contract	35	Female	34	Married/couple	Yes	No	Yes		No	3000	400	2	1	3
388	0	Unchecked	0	1	0	Unchecked	Unchecked	Unchecked	Checked	Unchecked	Unchecked	Unchecked	Unchecked	Unchecked	Checked	Unchecked	Unchecked	Unchecked	Checked	No	No			No	Assistant pharmacist	6	4	Open-ended contract	40	Male	30	Married/couple	Yes	No	Yes	No		800	100	1	0	2
389	68	Unchecked	57	8	9	Checked	Unchecked	Checked	Unchecked	Checked	Unchecked	Checked	Unchecked	Checked	Unchecked	Checked	Checked	Unchecked	Unchecked	No	No			No	Pharmacy technician	20	10	Open-ended contract	35	Male	45	Married/couple	Yes	No	Yes	No				1	2	2
390	61	Unchecked	81	13	5	Unchecked	Unchecked	Checked	Unchecked	Checked	Unchecked	Checked	Unchecked	Unchecked	Unchecked	Unchecked	Unchecked	Checked	Checked	Yes	Yes	Medical prescription	Anxiolytics	No	Assistant pharmacist	6	0	Fixed-term contract	36	Female	34	Married/couple	No	No	Yes		No		300	1	2	3
391	60	Unchecked	60	17	8	Checked	Checked	Checked	Unchecked	Checked	Checked	Unchecked	Unchecked	Checked	Checked	Checked	Checked	Unchecked	Unchecked	No	No			No	Pharmacist-in-charge	35	20	Open-ended contract	55	Female	55	Married/couple	Yes	No	Yes		No	20000	300	1	2	1
392	85	Unchecked	83	11	12	Checked	Unchecked	Checked	Unchecked	Checked	Checked	Unchecked	Checked	Unchecked	Unchecked	Checked	Checked	Checked	Checked	No	No			No	Pharmacist-in-charge	30	2	Open-ended contract	65	Male	53	Married/couple	Yes	No	Yes	No		16000	160	1	0.7	3.5
393	65	Unchecked	68	15	9	Checked	Checked	Checked	Checked	Checked	Checked	Unchecked	Unchecked	Unchecked	Unchecked	Checked	Checked	Checked	Checked	No	Yes	Medical prescription	Anxiolytics	No	Pharmacist-in-charge	33	33	Open-ended contract	50	Female	58	Married/couple	Yes	No	No			2000		2	0	3
394	72	Unchecked	77	14	5	Checked	Checked	Checked	Unchecked	Checked	Checked	Unchecked	Unchecked	Unchecked	Checked	Checked	Unchecked	Checked	Checked	No	No			No	Pharmacist-in-charge	15	9	Open-ended contract	46	Male	42	Married/couple	Yes	No	Yes	No		9000	300	1	2	3.5
395	15	Unchecked	45	5	3	Unchecked	Unchecked	Unchecked	Unchecked	Checked	Unchecked	Checked	Unchecked	Unchecked	Checked	Unchecked	Unchecked	Unchecked	Checked	No	No			No	Assistant pharmacist	1	1	Open-ended contract	18	Female	26	Single	No	No	Yes		No	2200	200	1	2	1
396	81	Checked	71	18	9	Unchecked	Checked	Checked	Unchecked	Checked	Unchecked	Checked	Checked	Checked	Checked	Checked	Checked	Unchecked	Checked	Yes	Yes	Medical prescription	Hypnotics	No	Pharmacy technician	6	2	Fixed-term contract	35	Female	29	Single		No	No				150	1	1	3
397	76	Unchecked	72	11	6	Checked	Unchecked	Checked	Unchecked	Unchecked	Checked	Checked	Unchecked	Unchecked	Unchecked	Checked	Checked	Checked	Checked	No	No			No	Pharmacist-in-charge	33	6	Open-ended contract	45	Female	56	Married/couple	Yes	No	No			3700	140	1	1	2.5
398	80	Unchecked	77	21	13	Checked	Checked	Checked	Checked	Checked	Checked	Checked	Checked	Checked	Checked	Checked	Checked	Unchecked	Unchecked	Yes	Yes	Self medication	Anxiolytics	No	Assistant pharmacist	32	2	Open-ended contract	35	Female	55	Married/couple	Yes		Yes		No	5000	200	1	1	0
399	62	Unchecked	73	11	5	Unchecked	Unchecked	Unchecked	Unchecked	Unchecked	Unchecked	Unchecked	Unchecked	Checked	Unchecked	Unchecked	Checked	Unchecked	Checked	No	No			No	Pharmacy technician	24	18	Open-ended contract	39	Female	43	Single	No	No	Yes		No		150	2	2	4
400	26	Checked	71	9	4	Checked	Unchecked	Checked	Unchecked	Unchecked	Checked	Checked	Unchecked	Checked	Checked	Checked	Unchecked	Checked	Checked	No	No			No	Assistant pharmacist	12	5	Open-ended contract	40	Female	38	Married/couple	Yes	No	Yes		No
401	43	Unchecked	63	13	11	Checked	Unchecked	Checked	Unchecked	Checked	Checked	Checked	Unchecked	Unchecked	Unchecked	Checked	Checked	Unchecked	Unchecked	No	Yes	Medical prescription	Anxiolytics	No	Pharmacy technician	25	21	Open-ended contract	35	Female	48	Married/couple	Yes	Yes	Yes		No	4000	200	1	1	4
402	89	Checked	84	16	14	Checked	Checked	Checked	Unchecked	Checked	Unchecked	Checked	Unchecked	Unchecked	Checked	Checked	Checked	Checked	Checked	No	No			No	Pharmacist-in-charge	30	30	Open-ended contract	45	Male	58	Married/couple	Yes	No	Yes	No		2000	40	1
403	80	Checked	76	11	10	Checked	Unchecked	Checked	Unchecked	Unchecked	Unchecked	Unchecked	Checked	Checked	Unchecked	Checked	Unchecked	Unchecked	Unchecked	No	Yes	Medical prescription	Anxiolytics	No	Pharmacy technician	30	30	Open-ended contract	39	Male	45		Yes	No	No			150000	100	2	2	2
404	86	Unchecked	68	20	13	Unchecked	Unchecked	Checked	Checked	Checked	Checked	Unchecked	Checked	Checked	Checked	Checked	Checked	Checked	Checked	No	No			Yes	Pharmacist-in-charge	33	30	Open-ended contract	65	Male	55	Married/couple	Yes	No	Yes	No		2000	120	1	0	3
405	64	Checked	73	10	5	Unchecked	Unchecked	Unchecked	Checked	Checked	Unchecked	Unchecked	Unchecked	Checked	Unchecked	Checked	Unchecked	Checked	Checked	No	No			No	Pharmacy technician	18	13	Open-ended contract	39	Female	34	Married/couple	No	Yes	No					1
406	27	Checked	45	7	3	Unchecked	Unchecked	Checked	Checked	Checked	Unchecked	Checked	Checked	Unchecked	Unchecked	Unchecked	Unchecked	Checked	Checked	No	No			No	Assistant pharmacist	1	0.65	Open-ended contract	17	Female	25	Married/couple	No	No	Yes		No	22000	130	1	2	3
407	91	Checked	85	11	11	Checked	Unchecked	Checked	Checked	Checked	Checked	Unchecked	Checked	Checked	Checked	Checked	Checked	Checked	Checked	Yes	Yes	Medical prescription	Anxiolytics	No	Pharmacist-in-charge	25	15	Open-ended contract	50	Female	47	Married/couple	Yes	No	Yes		No	7000	100	1	0.75	1
408	23	Unchecked	61	6	1	Unchecked	Unchecked	Checked	Unchecked	Checked	Unchecked	Unchecked	Unchecked	Unchecked	Unchecked	Unchecked	Unchecked	Unchecked	Checked	No	No			No	Pharmacist-in-charge	25	25	Open-ended contract	45	Female	57	Widower	Yes	No	Yes		No	400000	110	1	0.5	2
409	63	Unchecked	68	6	13	Unchecked	Unchecked	Unchecked	Unchecked	Checked	Unchecked	Unchecked	Checked	Checked	Checked	Checked	Checked	Unchecked	Checked	No	No			No	Pharmacy technician	8	7	Open-ended contract	40	Female	28	Married/couple	No	Yes	No				100	1	1	1
410	15	Unchecked	35	9	7	Checked	Unchecked	Checked	Unchecked	Checked	Checked	Unchecked	Unchecked	Unchecked	Checked	Checked	Checked	Unchecked	Checked	No	Yes	Self medication	Anxiolytics	No	Pharmacist-in-charge	15	5	Open-ended contract	53	Female	38	Married/couple	Yes	Yes	Yes		No	800000	130	2	0	1.5
411	65	Checked		12	4	Unchecked	Unchecked	Checked	Unchecked	Checked	Checked	Unchecked	Checked	Checked	Unchecked	Unchecked	Checked	Unchecked	Unchecked	Yes	Yes	Medical prescription	Anxiolytics	No	Pharmacy technician	22	3	Open-ended contract	32	Female	40	Married/couple	Yes	Yes	Yes		No	9000	200	2	2	4
412	76	Checked	59	14	2	Checked	Unchecked	Checked	Unchecked	Unchecked	Checked	Unchecked	Unchecked	Unchecked	Unchecked	Checked	Unchecked	Checked	Checked	No	No			Yes	Pharmacist-in-charge	12	4	Open-ended contract	54	Male	36	Married/couple	No	No	Yes	No		3000	150	1	0	3
414	14	Unchecked	14	4	1	Unchecked	Unchecked	Checked	Unchecked	Checked	Unchecked	Checked	Unchecked	Unchecked	Unchecked	Checked	Checked	Checked	Checked	No	No			No	Pharmacy technician	1	1	Fixed-term contract	36	Male	24	Single	No	Yes	Yes	No			130	1	1	3
415	88	Checked	92	12	13	Checked	Checked	Checked	Checked	Checked	Checked	Checked	Checked	Checked	Unchecked	Checked	Checked	Unchecked	Checked	No	Yes	Self medication	Hypnotics	Yes	Pharmacist-in-charge	6	15	Open-ended contract	70	Male	39	Married/couple	Yes	No	Yes	No		20000	300	1	0	3
416	76	Checked	89	15	9	Unchecked	Unchecked	Checked	Unchecked	Checked	Unchecked	Unchecked	Checked	Checked	Checked	Unchecked	Checked	Unchecked	Checked	No	Yes	Self medication	Phytotherapy	No	Pharmacy technician	10	10	Open-ended contract	35	Female	34	Married/couple	Yes	No	Yes			30000	120	1	1	1
417	80	Checked	56	10	6	Unchecked	Checked	Unchecked	Unchecked	Checked	Checked	Checked	Unchecked	Unchecked	Unchecked	Checked	Checked	Unchecked	Unchecked	No	No			No	Assistant pharmacist	29	17	Open-ended contract	25	Female	53	Married/couple	Yes	No	Yes		No	2000	120	1		1
418	72	Unchecked	75	12	10	Checked	Checked	Checked	Unchecked	Unchecked	Unchecked	Checked	Checked	Checked	Unchecked	Checked	Unchecked	Unchecked	Checked	No	Yes	Self medication	Anxiolytics	No	Assistant pharmacist	20	14	Open-ended contract	35	Female	45	Single	No	No	No			10000	200	1	3	4
419	12	Unchecked	11	3	0	Unchecked	Unchecked	Unchecked	Unchecked	Checked	Unchecked	Unchecked	Unchecked	Unchecked	Unchecked	Unchecked	Checked	Unchecked	Unchecked	No	No			No	Assistant pharmacist	10	9	Open-ended contract	35	Female	34	Married/couple	Yes	No	Yes		No	400000	140	1	1	2
420	55	Unchecked	12	6	1	Checked	Unchecked	Checked	Unchecked	Checked	Unchecked	Checked	Unchecked	Unchecked	Unchecked	Unchecked	Checked	Unchecked	Unchecked	No	No			No	Pharmacy technician	20	1	Open-ended contract	35	Female	43	Married/couple	Yes	No	No				300	1	3	4
421	79	Checked	94	17	9	Unchecked	Checked	Unchecked	Unchecked	Unchecked	Unchecked	Unchecked	Checked	Checked	Unchecked	Checked	Checked	Unchecked	Checked	Yes	Yes	Medical prescription	Anxiolytics	No	Assistant pharmacist	29	15	Open-ended contract		Female	51	Married/couple	Yes					10000	500	3	2	4
422	28	Unchecked	19	4	3	Unchecked	Unchecked	Unchecked	Checked	Unchecked	Unchecked	Unchecked	Unchecked	Unchecked	Checked	Checked	Unchecked	Checked	Checked	No	No			No	Assistant pharmacist	4	1	Fixed-term contract	35	Female	28	Single	No	No	Yes		No	100	120	2	0	2
423	50	Checked	70	12	13	Checked	Unchecked	Checked	Checked	Checked	Checked	Unchecked	Checked	Checked	Checked	Checked	Checked	Unchecked	Unchecked	No	No			No	Assistant pharmacist	32	11	Open-ended contract	26	Female	54	Married/couple	Yes	No	Yes		No	30000	150	1	2	0
424	55	Unchecked	59	8	3	Unchecked	Unchecked	Checked	Unchecked	Checked	Unchecked	Checked	Unchecked	Unchecked	Unchecked	Checked	Checked	Unchecked	Checked	No	No			No	Assistant pharmacist	5	4	Open-ended contract	30	Female	30	Married/couple	No	No	Yes		No	2000	280	2	2	3
425	18	Unchecked	26	4	2	Unchecked	Unchecked	Checked	Unchecked	Checked	Unchecked	Unchecked	Unchecked	Checked	Unchecked	Checked	Checked	Unchecked	Unchecked	No	No			No	Assistant pharmacist	30	4	Open-ended contract	10	Female	55	Married/couple	Yes	No	No			5000	120	1	1	1
426	35	Unchecked	22	11	7	Checked	Unchecked	Unchecked	Unchecked	Checked	Unchecked	Unchecked	Unchecked	Checked	Unchecked	Unchecked	Checked	Unchecked	Unchecked	No	Yes	Self medication	Homeopathy	No	Assistant pharmacist	17	6	Open-ended contract	35	Female	43	Married/couple	Yes	No	Yes		No	32000	350	2	1	4
427	29	Unchecked		7	3	Checked	Unchecked	Checked	Unchecked	Unchecked	Checked	Unchecked	Unchecked	Unchecked	Unchecked	Unchecked	Unchecked	Unchecked	Unchecked						Pharmacy technician	3	3	Fixed-term contract	32	Female	29	Married/couple	Yes	No	No
428	16	Unchecked	7	3	1	Unchecked	Unchecked	Unchecked	Unchecked	Unchecked	Unchecked	Checked	Unchecked	Unchecked	Unchecked	Unchecked	Unchecked	Unchecked	Unchecked	No	No			No	Pharmacist-in-charge	25	0.33	Open-ended contract	43	Female	51	Married/couple	Yes	No	Yes			3500	70	1	0	2
429	79	Unchecked	71	18	13	Unchecked	Unchecked	Checked	Unchecked	Unchecked	Unchecked	Unchecked	Checked	Checked	Unchecked	Unchecked	Checked	Unchecked	Checked	Yes	Yes	Medical prescription	Anxiolytics	No	Pharmacy technician	34	3.7	Open-ended contract	33	Female	52	Married/couple	Yes	No	Yes		No	77000	120	1	0	0
430	72	Unchecked	69	12	10	Checked	Unchecked	Checked	Unchecked	Unchecked	Checked	Unchecked	Unchecked	Unchecked	Checked	Checked	Checked	Checked	Checked	No	No			Yes	Pharmacist-in-charge	18	5	Open-ended contract	50	Male	44	Married/couple	Yes	No	Yes	No		1600	70	1	0	1.3
431	78	Checked	65	17	11	Unchecked	Unchecked	Checked	Unchecked	Checked	Checked	Unchecked	Unchecked	Unchecked	Checked	Checked	Checked	Checked	Checked	No	No			No	Pharmacist-in-charge	37	29	Open-ended contract	59	Female	62	Widower	Yes	No	No			100000	80	1	0	1
432	15	Unchecked	54	6	1	Unchecked	Unchecked	Checked	Unchecked	Checked	Checked	Unchecked	Unchecked	Unchecked	Unchecked	Checked	Unchecked	Checked	Unchecked	No	No			No	Pharmacist-in-charge	8	8	Open-ended contract	47	Male	52	Married/couple	No	No	Yes	No		11000	230	1	2	5
433	71	Unchecked	61	11	10	Checked	Checked	Checked	Checked	Checked	Checked	Checked	Checked	Checked	Checked	Checked	Checked	Unchecked	Checked	No	No			No	Assistant pharmacist	35	35	Open-ended contract	35	Male	61	Married/couple	Yes	No	Yes			150000	200	1	1.5	1.5
434	31	Unchecked		8	4	Checked	Unchecked	Checked	Unchecked	Checked	Checked	Unchecked	Unchecked	Unchecked	Unchecked	Checked	Unchecked	Checked	Checked	No	Yes	Medical prescription	Anxiolytics	No	Pharmacist-in-charge	27	27	Open-ended contract	55	Female	54	Married/couple	Yes	No	No			7200	100	1	0.75	2
435	68	Checked	65	17	9	Checked	Checked	Unchecked	Unchecked	Checked	Checked	Unchecked	Unchecked	Unchecked	Checked	Checked	Unchecked	Unchecked	Unchecked	No	No			No	Pharmacist-in-charge	25	7	Open-ended contract	50	Female	50	Single	Yes	No	No			12000	250	2		3.5
437	12	Unchecked		6	2	Checked	Checked	Checked	Unchecked	Checked	Unchecked	Unchecked	Checked	Unchecked	Unchecked	Checked	Checked	Unchecked	Checked	No	No			No	Assistant pharmacist	28	12	Open-ended contract	25	Female	53		Yes	No	Yes		No		200	2	1	3
438	76	Checked	85	11	10	Checked	Unchecked	Checked	Unchecked	Checked	Unchecked	Checked	Checked	Checked	Unchecked	Checked	Checked	Unchecked	Checked	No	No			No	Pharmacy technician	25	22	Open-ended contract	35	Female	44	Married/couple	Yes	Yes	No			8000	200	1	1	2
440	75	Unchecked	76	16	13	Unchecked	Unchecked	Checked	Checked	Checked	Unchecked	Checked	Checked	Checked	Unchecked	Checked	Checked	Unchecked	Checked	Yes	Yes	Medical prescription	Anxiolytics	No	Assistant pharmacist	29	23	Open-ended contract	35	Male	53	Married/couple	Yes	Yes	Yes	No		6561	300	2	2	2
441	33	Unchecked	68	9	6	Unchecked	Unchecked	Unchecked	Unchecked	Unchecked	Unchecked	Unchecked	Unchecked	Unchecked	Unchecked	Unchecked	Unchecked	Unchecked	Unchecked	No	No			No	Pharmacy technician	5	5	Open-ended contract	12	Male	30	Single	Yes	No	No			200000	45	1	0	1
442	95	Checked	98	21	16	Unchecked	Checked	Checked	Unchecked	Checked	Checked	Unchecked	Unchecked	Unchecked	Checked	Checked	Checked	Unchecked	Checked	No	No			No	Pharmacist-in-charge	35		Open-ended contract	84	Male	64	Married/couple	Yes	Yes	No			11000	250	1	1	2
444	89	Unchecked	81	11	8	Unchecked	Unchecked	Checked	Unchecked	Checked	Checked	Unchecked	Unchecked	Checked	Checked	Unchecked	Checked	Unchecked	Checked	No	Yes	Self medication	Phytotherapy	No	Pharmacist-in-charge	25	20	Open-ended contract	60	Female	46	Married/couple	Yes	Yes	Yes			1000	80	1	0
446	61	Checked	63	7	11	Checked	Unchecked	Checked	Checked	Checked	Unchecked	Unchecked	Unchecked	Checked	Checked	Checked	Checked	Unchecked	Unchecked	No	No			No	Pharmacy technician	32	32	Open-ended contract	35	Female	49	Married/couple	Yes	No	Yes		No	4000	200	2	2	5
447	69	Checked	59	7	7	Checked	Unchecked	Unchecked	Unchecked	Unchecked	Checked	Checked	Unchecked	Unchecked	Unchecked	Checked	Checked	Checked	Checked	No	Yes	Self medication	Anxiolytics	No	Pharmacist-in-charge	14	2	Open-ended contract	60	Female	38	Married/couple	Yes	No	Yes		No	2200	100	1	0	3
448	79	Unchecked	93	15	10	Unchecked	Checked	Checked	Unchecked	Checked	Checked	Unchecked	Unchecked	Unchecked	Unchecked	Checked	Checked	Unchecked	Unchecked	No	No			No	Pharmacist-in-charge	25	20	Open-ended contract	55	Female	50	Single	No	No	No			1280		1	0	1
449	7	Unchecked	7	5	1	Unchecked	Unchecked	Unchecked	Unchecked	Unchecked	Unchecked	Unchecked	Unchecked	Unchecked	Unchecked	Unchecked	Unchecked	Unchecked	Checked	No	No			No	Assistant pharmacist	18	16	Open-ended contract	35	Male	45	Single	Yes	No	Yes	No		2500	130	1	1	3
451	64	Checked	85	11	6	Unchecked	Unchecked	Unchecked	Unchecked	Unchecked	Unchecked	Checked	Checked	Checked	Checked	Checked	Unchecked	Unchecked	Unchecked	Yes	Yes	Medical prescription	Hypnotics	No	Assistant pharmacist	30	30	Open-ended contract	28	Female		Single	No	No	Yes		No	2000	300	2	2	6
452	21	Unchecked	12	6	1	Unchecked	Unchecked	Unchecked	Unchecked	Unchecked	Unchecked	Unchecked	Unchecked	Unchecked	Unchecked	Unchecked	Unchecked	Unchecked	Unchecked	No				No	Assistant pharmacist	6	1	Fixed-term contract	15	Female	24	Single	No	No	Yes			2000	120	1	1	1
453	23	Unchecked	43	7	9	Unchecked	Unchecked	Checked	Unchecked	Checked	Unchecked	Checked	Unchecked	Unchecked	Checked	Unchecked	Checked	Unchecked	Unchecked	No	No			No	Assistant pharmacist	31	28	Open-ended contract	35	Female	55	Married/couple	No	No	Yes		No	2500		1	1	2
454	67	Unchecked	72	12	9	Checked	Checked	Checked	Unchecked	Unchecked	Unchecked	Unchecked	Checked	Checked	Unchecked	Unchecked	Checked	Unchecked	Unchecked	No	No			Yes	Pharmacy technician	10	5	Open-ended contract	35	Female	31	Married/couple	Yes	No	Yes			10000	250	1	1.5	3
455	25	Unchecked		4	4	Unchecked	Checked	Checked	Unchecked	Checked	Checked	Checked	Unchecked	Unchecked	Checked	Unchecked	Checked	Unchecked	Unchecked	No	No			No	Pharmacy technician	29	25	Open-ended contract	35	Female	49	Married/couple	Yes	No	No			4200	300	1	1
456	81	Checked	79	20	13	Checked	Checked	Checked	Checked	Checked	Checked	Checked	Unchecked	Checked	Checked	Checked	Checked	Checked	Checked	No	No			No	Pharmacy technician	10	6	Open-ended contract	35	Female	30	Married/couple	No	No	Yes		No		1800	1	6	6
458	48	Checked	71	14	8	Unchecked	Unchecked	Checked	Checked	Checked	Unchecked	Checked	Unchecked	Unchecked	Checked	Checked	Unchecked	Unchecked	Unchecked	No	Yes	Self medication	Phytotherapy	No	Assistant pharmacist	35	35	Open-ended contract	25	Female	57	Married/couple	Yes	No	Yes		No	5000	220	1	2	3
459	79	Unchecked	69	15	12	Checked	Checked	Checked	Unchecked	Checked	Checked	Checked	Checked	Checked	Checked	Checked	Checked	Checked	Checked	No	No			No	Assistant pharmacist	13	12	Open-ended contract	35	Male	37	Married/couple	Yes	No	Yes	No		5000		2	1	5
460	60	Checked	58	10	4	Checked	Checked	Checked	Checked	Checked	Checked	Checked	Unchecked	Checked	Unchecked	Checked	Checked	Checked	Checked	No	No			No	Pharmacy technician	19	19	Open-ended contract	35	Female	38	Married/couple	Yes	Yes	Yes		No	1000	150	2	1	3
461	62	Checked	70	13	6	Checked	Checked	Checked	Unchecked	Checked	Unchecked	Unchecked	Checked	Checked	Unchecked	Checked	Checked	Unchecked	Unchecked	No	Yes	Self medication	Anxiolytics	Yes	Assistant pharmacist	11	10	Open-ended contract	27	Female	37	Married/couple	Yes	No	Yes		No	37000	220	1	2	2
462	97	Checked	97	20	9	Checked	Checked	Checked	Checked	Checked	Checked	Checked	Checked	Checked	Checked	Checked	Checked	Checked	Checked	No	No			No	Pharmacist-in-charge	33	28	Open-ended contract	60	Female	56	Widower	No	No	Yes		No	9900	220	1	2	5
463	59	Checked	58	7	4	Unchecked	Unchecked	Checked	Unchecked	Checked	Unchecked	Unchecked	Checked	Checked	Unchecked	Unchecked	Checked	Unchecked	Checked	No	No			No	Assistant pharmacist	5	2	Open-ended contract	37.5	Female	30	Married/couple	No	No	Yes		No	7400	280	2	1	4
464	28	Unchecked	20	5	1	Unchecked	Unchecked	Checked	Unchecked	Checked	Unchecked	Unchecked	Unchecked	Unchecked	Unchecked	Unchecked	Unchecked	Unchecked	Checked	No	No			No	Assistant pharmacist	4	2	Open-ended contract	35	Male	28	Married/couple	No	No	Yes	No		15000	200	1	1.5	3.5
465	64	Checked	79	14	6	Unchecked	Checked	Checked	Unchecked	Checked	Unchecked	Unchecked	Checked	Checked	Unchecked	Unchecked	Unchecked	Unchecked	Checked	Yes	Yes	Medical prescription	Phytotherapy	No	Assistant pharmacist	6	3	Open-ended contract	35	Female	34	Single	No		Yes			1200	120	1	1	1
467	78	Checked	72	11	8	Unchecked	Unchecked	Unchecked	Unchecked	Checked	Checked	Checked	Unchecked	Checked	Unchecked	Unchecked	Unchecked	Unchecked	Checked	No	Yes	Self medication	Anxiolytics		Pharmacist-in-charge	5	7	Open-ended contract	70	Male	32	Married/couple	Yes	Yes	Yes	Yes		60000	130	1	1	2
468	37	Unchecked	86	19	10	Unchecked	Unchecked	Checked	Checked	Checked	Unchecked	Checked	Unchecked	Unchecked	Unchecked	Checked	Checked	Unchecked	Unchecked	No	No			No	Pharmacy technician	32	4	Open-ended contract	35	Female	48	Married/couple		No	Yes		No	30000	190	1	1	2
469	79	Unchecked	85	10	9	Checked	Checked	Checked	Checked	Checked	Checked	Checked	Unchecked	Checked	Checked	Checked	Checked	Checked	Checked	No	No			No	Assistant pharmacist	13	9	Open-ended contract	35	Male	38	Married/couple	No	No	Yes			2210000	350	1	2	3
470	79	Unchecked	22	8	3	Checked	Checked	Checked	Checked	Unchecked	Checked	Checked	Unchecked	Unchecked	Unchecked	Checked	Checked	Unchecked	Unchecked	No	No			No	Pharmacy technician	4	4	Open-ended contract	35	Female	25	Married/couple	No	No	No			5500	230	1	2	3
471	37	Checked		5	1	Checked	Unchecked	Checked	Checked	Unchecked	Checked	Unchecked	Unchecked	Unchecked	Unchecked	Unchecked	Checked	Unchecked	Unchecked	No	No			No	Assistant pharmacist	2	1	Open-ended contract	35	Female	27	Married/couple	No	No	Yes		No		220	1	2	2
472	69	Unchecked	53	7	4	Unchecked	Unchecked	Checked	Unchecked	Checked	Unchecked	Checked	Checked	Unchecked	Unchecked	Unchecked	Unchecked	Unchecked	Unchecked	No	No			No	Pharmacy technician	10	4		35	Female	30	Single	No	No	Yes		No		160	1	1	3
473	24	Checked	58	7	2	Checked	Unchecked	Unchecked	Unchecked	Unchecked	Unchecked	Checked	Unchecked	Unchecked	Unchecked	Unchecked	Unchecked	Unchecked	Unchecked	No	No			No	Pharmacist-in-charge	8	1	Open-ended contract	60	Female	32	Married/couple	Yes	No	Yes		No	1000	100	1	0	1
474	92	Checked	84	16	13	Unchecked	Checked	Checked	Unchecked	Checked	Checked	Checked	Checked	Checked	Unchecked	Checked	Checked	Unchecked	Checked	No	No			No	Pharmacy technician	28	10	Open-ended contract	35	Female	53	Married/couple	Yes	No	No						2	2
475	67	Unchecked	67	15	11	Checked	Unchecked	Checked	Checked	Checked	Unchecked	Unchecked	Unchecked	Unchecked	Unchecked	Checked	Unchecked	Checked	Checked	No	Yes	Self medication	Phytotherapy	No	Assistant pharmacist	22	2	Open-ended contract	35	Female	49	Married/couple	Yes	No	Yes		No	40000	300	1	1	4
476	75	Unchecked	75	17	14	Checked	Unchecked	Checked	Unchecked	Unchecked	Checked	Checked	Checked	Checked	Checked	Checked	Checked	Unchecked	Unchecked	Yes	Yes	Medical prescription	Anxiolytics	No	Assistant pharmacist	30	12	Open-ended contract	35	Male	55	Married/couple	Yes	No	Yes			5000	200	3	2	3
477	63	Unchecked	92	13	16	Checked	Unchecked	Checked	Checked	Checked	Checked	Unchecked	Unchecked	Checked	Checked	Checked	Checked	Unchecked	Checked	No	No			No	Pharmacist-in-charge	40	25	Open-ended contract	55	Female	64	Single	No	No	Yes			30000	135	1	2.5	0
478	63	Unchecked	92	13	16	Unchecked	Unchecked	Unchecked	Unchecked	Unchecked	Unchecked	Unchecked	Unchecked	Unchecked	Unchecked	Unchecked	Unchecked	Unchecked	Unchecked	No	No			No	Pharmacist-in-charge	40	25	Open-ended contract	55	Female	64	Single	No	No	Yes			30000	135	1	2.5	0
479	63	Unchecked	92	13	16	Unchecked	Unchecked	Unchecked	Unchecked	Unchecked	Unchecked	Unchecked	Unchecked	Unchecked	Unchecked	Unchecked	Unchecked	Unchecked	Unchecked	No	No			No	Pharmacist-in-charge	40	25	Open-ended contract	55	Female	64	Single	No	No	Yes			30000	135	1	2.5	0
480	0	Unchecked	7	5	2	Unchecked	Unchecked	Checked	Unchecked	Checked	Checked	Unchecked	Checked	Unchecked	Unchecked	Checked	Checked	Unchecked	Unchecked	No	No			No	Pharmacy technician	23	1	Open-ended contract	35	Female	40	Married/couple	No	No	Yes		No		200	1	1	3
481	73	Checked	71	18	7	Unchecked	Checked	Checked	Unchecked	Checked	Unchecked	Unchecked	Checked	Unchecked	Unchecked	Checked	Checked	Unchecked	Unchecked	Yes	Yes	Medical prescription	Anxiolytics	No	Assistant pharmacist	32	5	Fixed-term contract	30	Female	57	Married/couple	Yes	No	No				150	1	0	2
482	71	Checked	81	7	3	Unchecked	Unchecked	Unchecked	Unchecked	Checked	Unchecked	Unchecked	Checked	Unchecked	Unchecked	Checked	Unchecked	Unchecked	Checked	Yes	Yes	Medical prescription	Anxiolytics	No	Pharmacy technician	28	28	Open-ended contract	20	Female	48	Married/couple	Yes	No	Yes		No	800	50	1	0	0
483	88	Checked	91	20	13	Checked	Checked	Checked	Checked	Checked	Checked	Unchecked	Unchecked	Checked	Checked	Checked	Checked	Checked	Checked	No	Yes	Self medication	Hypnotics	No	Pharmacist-in-charge	15	7	Open-ended contract	60	Female	39	Married/couple	Yes	No	Yes		No	100000	180	1	1	3
484	62	Unchecked	72	13	5	Unchecked	Unchecked	Checked	Unchecked	Checked	Unchecked	Checked	Checked	Unchecked	Unchecked	Unchecked	Unchecked	Unchecked	Checked	No	No			No	Pharmacy technician	25	20	Open-ended contract	35	Female	46	Married/couple	Yes	No	Yes		No	15000	200	1	2	3
485	12	Unchecked	23	6	2	Unchecked	Unchecked	Checked	Checked	Unchecked	Unchecked	Checked	Unchecked	Unchecked	Checked	Unchecked	Unchecked	Checked	Checked	No	No			No	Assistant pharmacist	5	1	Open-ended contract	35	Female	29	Single	No	No	Yes		No		100	1	1	1
487	6	Unchecked	22	9	0	Unchecked	Unchecked	Unchecked	Unchecked	Checked	Unchecked	Unchecked	Unchecked	Checked	Unchecked	Unchecked	Unchecked	Checked	Checked	No	No			No	Assistant pharmacist	34	14	Open-ended contract	35	Female	57	Married/couple	Yes	No	No			40000	350	2	1	4
488	64	Unchecked	75	9	7	Checked	Checked	Checked	Unchecked	Unchecked	Unchecked	Unchecked	Unchecked	Unchecked	Checked	Unchecked	Unchecked	Checked	Checked	No	No			No	Pharmacist-in-charge	13	1.5	Open-ended contract	45	Female	38	Married/couple	Yes	No	Yes		No	55000	200	2	0.5	2
489	51	Unchecked	58	9	5	Checked	Unchecked	Checked	Unchecked	Checked	Checked	Unchecked	Unchecked	Checked	Unchecked	Unchecked	Checked	Unchecked	Checked	No	No			No	Assistant pharmacist	22	22	Open-ended contract	35	Female	47	Married/couple	Yes	Yes	Yes		No		300	2	2	2
490	95	Checked	95	13	13	Checked	Checked	Checked	Unchecked	Unchecked	Checked	Checked	Unchecked	Unchecked	Unchecked	Checked	Checked	Unchecked	Checked	No	Yes	Self medication	Hypnotics	No	Pharmacist-in-charge	29	5	Open-ended contract	47	Male	53	Single	Yes	Yes	Yes	No		11500	85	1	0	2
491	49	Unchecked	54	10	2	Unchecked	Unchecked	Checked	Unchecked	Checked	Unchecked	Checked	Unchecked	Unchecked	Unchecked	Unchecked	Unchecked	Checked	Checked	No	No			No	Assistant pharmacist	2	1	Open-ended contract	32	Male	28	Single	No	No	Yes	No		15000	100	1	0	3
492	4	Unchecked	25	6	1	Unchecked	Unchecked	Checked	Checked	Checked	Unchecked	Unchecked	Unchecked	Unchecked	Checked	Unchecked	Checked	Checked	Checked	No	No			No	Pharmacist-in-charge	15	8	Open-ended contract	50	Female	38	Single	Yes		No			20000	110	2	1	2
493	27	Unchecked	15	7	2	Unchecked	Unchecked	Checked	Unchecked	Checked	Checked	Unchecked	Unchecked	Unchecked	Checked	Unchecked	Checked	Unchecked	Checked	No	No			No	Pharmacist-in-charge	3	3	Open-ended contract	55	Male	35	Married/couple	Yes	No	Yes	No		10000	250	1	1	4
494	50	Unchecked	80	12	5	Unchecked	Unchecked	Unchecked	Unchecked	Checked	Checked	Unchecked	Unchecked	Unchecked	Checked	Checked	Checked	Checked	Checked	No	No			No	Pharmacist-in-charge	25		Open-ended contract	36	Female	50	Married/couple	Yes	No	No			1700	100	1	0.5	1.5
495	63	Unchecked	61	15	9	Unchecked	Unchecked	Checked	Unchecked	Unchecked	Unchecked	Unchecked	Unchecked	Checked	Unchecked	Unchecked	Checked	Unchecked	Checked	No	No			Yes	Assistant pharmacist	13	12	Open-ended contract	35	Female	37	Married/couple		No	Yes			200000	500	2	7	10
496	0	Unchecked	14	5	1	Unchecked	Unchecked	Unchecked	Unchecked	Checked	Unchecked	Unchecked	Unchecked	Unchecked	Unchecked	Unchecked	Unchecked	Unchecked	Unchecked	No	No			No	Pharmacy technician	23	11	Open-ended contract	28	Female	42	Married/couple	Yes	No	No			3500	250	2		4
497	57	Unchecked	55	14	12	Unchecked	Unchecked	Checked	Checked	Checked	Checked	Unchecked	Checked	Checked	Checked	Checked	Checked	Checked	Checked	No	No			No	Pharmacist-in-charge	24	17	Open-ended contract	40	Female	49	Married/couple	Yes	No	Yes		No			1	1	1
498	62	Unchecked	69	5	4	Unchecked	Unchecked	Checked	Checked	Checked	Unchecked	Checked	Checked	Checked	Checked	Checked	Unchecked	Checked	Checked	No	No			No	Pharmacist-in-charge	15	10	Open-ended contract	40	Male	41	Married/couple	No	No	Yes	No		17000	200	2	0	3
499	53	Checked	58	9	2	Checked	Checked	Checked	Unchecked	Checked	Unchecked	Checked	Unchecked	Unchecked	Checked	Unchecked	Checked	Unchecked	Checked	No	No			No	Assistant pharmacist	15	2	Open-ended contract	38	Male	44	Married/couple	No	No	Yes	No		89700	110	1	1	1
500	51	Unchecked	64	7	1	Unchecked	Unchecked	Checked	Unchecked	Checked	Checked	Unchecked	Unchecked	Unchecked	Checked	Unchecked	Checked	Unchecked	Checked	No	No				Pharmacist-in-charge	20	11	Open-ended contract	45	Female	43	Married/couple	Yes		Yes		No	1200	100	1	1	2
501	82	Unchecked	88	16	7	Checked	Checked	Checked	Unchecked	Checked	Unchecked	Checked	Checked	Checked	Checked	Checked	Checked	Unchecked	Checked	No	No			No	Assistant pharmacist	24	12	Open-ended contract	40	Female	50	Single	No	No	Yes		No	11000	280	1	3	4
502	83	Checked	80	16	9	Unchecked	Unchecked	Checked	Checked	Checked	Checked	Unchecked	Checked	Checked	Unchecked	Checked	Checked	Unchecked	Checked	Yes	Yes	Medical prescription	Hypnotics	No	Pharmacy technician	27	19	Open-ended contract	37.5	Female	45	Single	No	No	Yes		No	3000	85	1	0	1
503	53	Checked	76	16	6	Unchecked	Unchecked	Checked	Unchecked	Checked	Checked	Unchecked	Checked	Checked	Unchecked	Checked	Unchecked	Unchecked	Checked	No	Yes	Self medication	Hypnotics	No	Pharmacist-in-charge	20	20	Fixed-term contract	60	Female	46	Married/couple	Yes	Yes	No			6000	450	2	3	5
504	79	Unchecked	76	12	6	Unchecked	Unchecked	Checked	Unchecked	Checked	Unchecked	Unchecked	Checked	Checked	Checked	Checked	Checked	Unchecked	Checked	Yes	No			No	Pharmacy technician	38	26	Open-ended contract	30	Female	59	Single	No	No	Yes		No			1	2	2
505	49	Unchecked	70	11	5	Unchecked	Unchecked	Checked	Unchecked	Checked	Unchecked	Checked	Unchecked	Checked	Unchecked	Unchecked	Checked	Unchecked	Checked	No	Yes	Medical prescription	Anxiolytics	No	Pharmacy technician	17	14	Open-ended contract	35	Female	40	Married/couple	No	No	Yes		No	4500	250	1	2	3
506	50	Unchecked	50	6	3	Checked	Checked	Checked	Unchecked	Unchecked	Checked	Unchecked	Checked	Checked	Unchecked	Checked	Checked	Checked	Checked	No	No			No	Assistant pharmacist	18	13	Open-ended contract	35	Male	46	Single	No	No	No			15000	250	1	2	3
507	13	Unchecked	9	5	1	Unchecked	Unchecked	Unchecked	Unchecked	Unchecked	Unchecked	Unchecked	Unchecked	Unchecked	Unchecked	Unchecked	Unchecked	Checked	Checked	No	No			No	Pharmacist-in-charge	25	7	Open-ended contract	35	Female	48	Married/couple	Yes	Yes	Yes		No	30000	260	2	1	3
508	100	Unchecked	50	18	12	Unchecked	Unchecked	Unchecked	Unchecked	Unchecked	Unchecked	Checked	Checked	Checked	Unchecked	Checked	Unchecked	Unchecked	Checked	Yes	No			No	Assistant pharmacist	15	12	Open-ended contract	22	Female	39	Married/couple	Yes	No	Yes		No	2000	100	2	1	2
509	64	Checked	79	16	9	Checked	Unchecked	Checked	Unchecked	Checked	Unchecked	Checked	Checked	Checked	Checked	Checked	Unchecked	Unchecked	Unchecked	Yes	Yes	Medical prescription	Anxiolytics	No	Assistant pharmacist	30	25	Open-ended contract	38	Female	54	Married/couple	No	No	No			10000	300	1	1	3
510	47	Unchecked	70	1	5	Checked	Checked	Checked	Checked	Checked	Unchecked	Unchecked	Checked	Unchecked	Unchecked	Unchecked	Checked	Unchecked	Unchecked	No	No			No	Pharmacy technician	1	0	Open-ended contract	47	Female	23	Single	No	No	Yes		No		270	1	3	4
511	64	Unchecked	76	13	9	Checked	Unchecked	Checked	Unchecked	Checked	Checked	Checked	Unchecked	Unchecked	Unchecked	Checked	Unchecked	Unchecked	Unchecked	Yes	Yes	Medical prescription	Phytotherapy	No	Pharmacy technician	30	1	Open-ended contract	30	Female	52	Married/couple	Yes	No	Yes		No	20000	100	1	0.5	1
512	51	Unchecked	72	9	9	Unchecked	Unchecked	Checked	Unchecked	Unchecked	Checked	Unchecked	Unchecked	Unchecked	Unchecked	Unchecked	Checked	Unchecked	Unchecked	No	No			No	Pharmacist-in-charge	15	5	Open-ended contract	40	Female	41	Married/couple	Yes	No	Yes		No	178000	100	1	1	1
513	31	Unchecked	22	8	1	Unchecked	Unchecked	Unchecked	Checked	Unchecked	Unchecked	Checked	Unchecked	Unchecked	Unchecked	Unchecked	Unchecked	Checked	Unchecked	No	No			No	Assistant pharmacist	3	1.5	Open-ended contract	35	Female	27	Single	No	No	Yes		No	14000	130	1	2	3
514	36	Unchecked	60	9	3	Unchecked	Unchecked	Checked	Checked	Checked	Checked	Checked	Unchecked	Unchecked	Checked	Unchecked	Unchecked	Unchecked	Checked	No	No			No	Pharmacist-in-charge	30	18	Open-ended contract	40	Female	56	Married/couple	Yes	No	Yes		No	4000	100	1	1	3
515	78	Unchecked	23	8	3	Unchecked	Unchecked	Checked	Checked	Checked	Unchecked	Checked	Unchecked	Unchecked	Checked	Checked	Checked	Checked	Unchecked	No	No			No	Pharmacist-in-charge	30	8	Open-ended contract	50	Female	54	Married/couple	Yes	No	Yes		No	2000	100	2	0	1
516	70	Unchecked	64	12	4	Checked	Checked	Checked	Checked	Checked	Checked	Unchecked	Unchecked	Checked	Checked	Checked	Checked	Checked	Checked	No	No			No	Pharmacist-in-charge	28	24	Open-ended contract	45	Female	52	Married/couple	Yes	No	Yes		No	25000	140	2	0.75	2
517	52	Unchecked	73	3	9	Checked	Checked	Unchecked	Unchecked	Checked	Checked	Checked	Checked	Checked	Checked	Checked	Checked	Checked	Checked	No	No			No	Assistant pharmacist	7	5	Open-ended contract	35	Female	33	Single	No	No	Yes		No		180	1	1	2
518	71	Unchecked	97	13	10	Unchecked	Unchecked	Checked	Unchecked	Unchecked	Checked	Unchecked	Checked	Unchecked	Checked	Unchecked	Checked	Unchecked	Checked	No	Yes	Self medication	Phytotherapy	No	Assistant pharmacist	12	12	Open-ended contract	37		37	Single	Yes	No	No			6000	400	2	2	8
519	20	Unchecked	39	9	2	Unchecked	Unchecked	Checked	Unchecked	Checked	Unchecked	Checked	Checked	Checked	Checked	Unchecked	Checked	Unchecked	Unchecked	No	No			No	Assistant pharmacist	10	10	Open-ended contract	35	Female	56	Single	No	No				65000	350	1	3	4
520	83	Checked	71	13	13	Checked	Checked	Checked	Checked	Checked	Checked	Checked	Checked	Checked	Checked	Checked	Checked	Checked	Checked	No	No			Yes	Pharmacist-in-charge	14	3	Open-ended contract	50	Male	39	Married/couple	Yes	No	Yes	No		1000	150	2	0	3
521	34	Checked	38	10	2	Checked	Unchecked	Checked	Unchecked	Unchecked	Checked	Checked	Unchecked	Unchecked	Checked	Unchecked	Checked	Checked	Checked	No	Yes	Self medication	Phytotherapy	No	Pharmacist-in-charge	30	20	Open-ended contract	60	Female	55	Married/couple	No	No	Yes		No	1200	100	1	1	2
522	37	Unchecked	70	10	7	Checked	Checked	Checked	Unchecked	Unchecked	Unchecked	Unchecked	Checked	Checked	Unchecked	Checked	Checked	Unchecked	Checked	No	No			No	Assistant pharmacist	20	12	Open-ended contract	35	Female	49	Married/couple	Yes	No	Yes		No	14245	200	2	2	2
523	0	Checked	48	10	5	Unchecked	Unchecked	Checked	Unchecked	Checked	Checked	Checked	Checked	Checked	Checked	Unchecked	Unchecked	Checked	Checked	No	Yes	Medical prescription	Anxiolytics	No	Pharmacist-in-charge	2	7	Open-ended contract	70	Female	37	Single	No	No	Yes		No	5000	250	2	2	3
524	26	Unchecked	36	4	6	Unchecked	Unchecked	Unchecked	Unchecked	Checked	Unchecked	Unchecked	Checked	Unchecked	Unchecked	Unchecked	Checked	Unchecked	Unchecked	No	No			No	Pharmacy technician	7	4	Open-ended contract	28	Female	28	Married/couple	Yes	No	No			2300	200	1	1	2
525	15	Unchecked	49	10	1	Unchecked	Unchecked	Checked	Unchecked	Checked	Unchecked	Checked	Unchecked	Unchecked	Unchecked	Unchecked	Unchecked	Unchecked	Unchecked	No	No			No	Pharmacy technician	12	0	Fixed-term contract	24	Female	33	Single	Yes	Yes	No					2		4
526	59	Checked	58	7	5	Checked	Unchecked	Checked	Unchecked	Checked	Checked	Unchecked	Unchecked	Checked	Checked	Unchecked	Checked	Checked	Checked	No	No			No	Pharmacist-in-charge	13	9	Open-ended contract	40	Male	38	Married/couple	Yes	No	Yes	No		20000	100	2	0	2.2
527	70	Unchecked	82	9	9	Checked	Unchecked	Checked	Unchecked	Checked	Checked	Checked	Unchecked	Unchecked	Checked	Checked	Checked	Checked	Checked	No	Yes		Anxiolytics	No	Pharmacist-in-charge	33	30	Open-ended contract	45	Female	60	Single	Yes	No	No			17000	75	1	0.5	0
528	7	Unchecked	51	3	2	Unchecked	Unchecked	Checked	Unchecked	Unchecked	Unchecked	Unchecked	Unchecked	Unchecked	Unchecked	Unchecked	Checked	Checked	Checked	No	No			No	Pharmacist-in-charge	10	10	Open-ended contract	55	Female	56	Married/couple	Yes	No	No			7500	90	1	0	2
529	56	Checked	53	4	0	Unchecked	Unchecked	Checked	Unchecked	Checked	Checked	Unchecked	Unchecked	Unchecked	Unchecked	Checked	Checked	Checked	Checked	No	No			No	Pharmacist-in-charge	25	30	Open-ended contract	55	Female	46	Married/couple	Yes	No	Yes		No	5000	130	1	0	1
530	58	Unchecked	65	9	3	Unchecked	Unchecked	Unchecked	Checked	Unchecked	Unchecked	Unchecked	Unchecked	Checked	Unchecked	Unchecked	Unchecked	Unchecked	Checked	No	No			No	Assistant pharmacist	2	1	Open-ended contract	38	Female	26	Married/couple	No	No	Yes		No	4000	120	1	1	5
531	71	Checked	73	14	8	Unchecked	Checked	Checked	Unchecked	Unchecked	Unchecked	Unchecked	Unchecked	Unchecked	Unchecked	Unchecked	Checked	Unchecked	Unchecked	Yes	Yes	Medical prescription	Anxiolytics	No	Pharmacist-in-charge	25	17	Open-ended contract	40	Female	47	Married/couple	Yes	Yes	Yes			2000	100	1		2
532	67	Unchecked	92	9	14	Unchecked	Unchecked	Unchecked	Checked	Checked	Unchecked	Checked	Checked	Checked	Unchecked	Checked	Checked	Unchecked	Checked	No	No			No	Pharmacy technician	32	19	Fixed-term contract	35	Female	48	Single	No	Yes	No			1900	380	1	3	3
533	30	Unchecked	77	5	1	Unchecked	Unchecked	Unchecked	Unchecked	Unchecked	Checked	Unchecked	Unchecked	Unchecked	Unchecked	Checked	Checked	Checked	Checked	No	No			No	Pharmacist-in-charge	6	6	Open-ended contract	58	Female	35	Married/couple	Yes	No	Yes		No	27000	170	1	2	1
534	12	Unchecked	0	4	1	Unchecked	Unchecked	Checked	Unchecked	Checked	Unchecked	Unchecked	Unchecked	Unchecked	Unchecked	Unchecked	Unchecked	Unchecked	Unchecked	No	No			No	Assistant pharmacist	5	1	Open-ended contract	35	Female	27	Married/couple	No	No	Yes		No		120	1	1	1
535	50	Unchecked	47	12	5	Unchecked	Unchecked	Unchecked	Checked	Checked	Unchecked	Unchecked	Checked	Checked	Checked	Checked	Checked	Unchecked	Unchecked	Yes	No			No	Assistant pharmacist	5	0.5	Open-ended contract	35	Female	29	Married/couple	No	No	No			4000	250	1	2	5
536	78	Checked	92	16	11	Unchecked	Unchecked	Unchecked	Checked	Checked	Unchecked	Unchecked	Checked	Checked	Checked	Checked	Checked	Unchecked	Unchecked	No	No			No	Assistant pharmacist	3	3	Open-ended contract	35	Female	27	Married/couple	No	No	Yes		No	2000		2	2	2
537	76	Unchecked	72	7	2	Checked	Unchecked	Checked	Unchecked	Checked	Checked	Unchecked	Unchecked	Unchecked	Unchecked	Unchecked	Unchecked	Unchecked	Unchecked	No	No			No	Pharmacist-in-charge	22	14	Open-ended contract	42	Female	46	Single	No	No	No			20000	40	1	0	1
538	83	Unchecked	84	19	14	Checked	Unchecked	Unchecked	Unchecked	Unchecked	Unchecked	Unchecked	Checked	Checked	Unchecked	Unchecked	Unchecked	Unchecked	Checked	Yes	Yes	Medical prescription	Anxiolytics	Yes	Assistant pharmacist	7	3	Open-ended contract	35	Female	32	Married/couple	Yes	No	Yes		No	7000	140	1	1	2
539	22	Checked	39	6	2	Unchecked	Unchecked	Checked	Checked	Checked	Unchecked	Unchecked	Unchecked	Checked	Unchecked	Checked	Unchecked	Unchecked	Checked	No	No			Yes	Assistant pharmacist	13	5	Open-ended contract	38	Female	39	Married/couple	Yes	No	Yes		No		700	1	3	9
540	83	Unchecked	71	17	15	Checked	Unchecked	Checked	Unchecked	Checked	Checked	Unchecked	Unchecked	Unchecked	Checked	Checked	Unchecked	Unchecked	Unchecked	No	No			No	Pharmacist-in-charge	15	8	Open-ended contract	45	Male	40	Married/couple	Yes	Yes	Yes	No		5900	110	1	1.4	2
541	64	Checked	65	19	11	Checked	Checked	Checked	Unchecked	Checked	Checked	Checked	Unchecked	Unchecked	Checked	Checked	Checked	Unchecked	Checked	No	Yes	Self medication	Hypnotics	No	Pharmacist-in-charge	30	20	Open-ended contract	45	Male	53	Married/couple	Yes	No	Yes			65000	200	1	1	5
542	45	Checked	57	8	4	Unchecked	Unchecked	Unchecked	Checked	Checked	Unchecked	Unchecked	Unchecked	Unchecked	Unchecked	Unchecked	Unchecked	Unchecked	Checked	No	No			No	Pharmacy technician	20	20	Open-ended contract	35	Female	36	Married/couple	No	No	Yes		No		110	1	0	2
543	82	Unchecked	90	19	8	Checked	Unchecked	Checked	Unchecked	Checked	Checked	Checked	Unchecked	Checked	Checked	Checked	Checked	Checked	Checked	No	Yes	Self medication	Anxiolytics	No	Pharmacist-in-charge	19	5	Open-ended contract	60	Female	42	Married/couple	Yes	No	Yes		No	40000	280	2	1	5
544	76	Unchecked	91	11	4	Checked	Unchecked	Checked	Checked	Checked	Checked	Checked	Unchecked	Unchecked	Unchecked	Checked	Checked	Checked	Checked	No	No			No	Pharmacist-in-charge	16	12	Open-ended contract	40	Female	40	Married/couple	Yes	No	No			800	80	1	0.5	1
545	60	Unchecked	74	14	8	Unchecked	Checked	Checked	Checked	Checked	Checked	Checked	Unchecked	Unchecked	Unchecked	Checked	Checked	Checked	Checked	Yes	Yes	Medical prescription	Anxiolytics	No	Assistant pharmacist	5	5	Fixed-term contract	37.5	Female	28	Married/couple	No	No	Yes		No	90000		2	2	2
546	72	Unchecked	55	5	3	Checked	Checked	Checked	Checked	Checked	Unchecked	Checked	Checked	Unchecked	Checked	Checked	Checked	Unchecked	Checked	No	No			No	Assistant pharmacist	5	11	Open-ended contract	35	Female	30	Married/couple	No	No	Yes		No	170000	850	1	4	9
547	62	Unchecked	51	10	0	Checked	Checked	Checked	Unchecked	Checked	Unchecked	Checked	Unchecked	Unchecked	Checked	Unchecked	Checked	Unchecked	Checked	No	No			No	Assistant pharmacist	4	3	Open-ended contract	38	Female	28	Single	No	No	Yes		No	130000	180	1	1	2
548	59	Unchecked	60	8	6	Unchecked	Unchecked	Unchecked	Unchecked	Unchecked	Unchecked	Unchecked	Unchecked	Unchecked	Checked	Unchecked	Unchecked	Unchecked	Checked	No	No			No	Pharmacist-in-charge	32	26	Open-ended contract	48	Male	56	Married/couple	Yes		Yes	No		4600	80	1	1	2
549	78	Checked	81	16	15	Checked	Checked	Checked	Checked	Checked	Checked	Checked	Checked	Checked	Checked	Checked	Checked	Checked	Checked	Yes	Yes	Medical prescription	Hypnotics	No	Pharmacy technician	9	10	Open-ended contract	35	Male	32	Single	No	Yes	Yes	No		20000	100	2	1.5	1
550	79	Checked	64	16	14	Checked	Checked	Checked	Unchecked	Checked	Checked	Checked	Checked	Checked	Unchecked	Checked	Checked	Unchecked	Checked	No	Yes	Medical prescription	Hypnotics	No	Pharmacy technician	14	8	Open-ended contract	35	Female	39	Single	No	No	Yes		No	11500	200	1	1	2
551	23	Unchecked	51	3	6	Unchecked	Unchecked	Unchecked	Unchecked	Checked	Unchecked	Unchecked	Unchecked	Unchecked	Unchecked	Unchecked	Unchecked	Unchecked	Unchecked	No	No			No	Assistant pharmacist	31	10	Open-ended contract	37.5	Female	60	Married/couple	Yes	No	Yes		No		300	1	1	6
552	65	Unchecked	48	17	13	Checked	Unchecked	Checked	Unchecked	Checked	Checked	Unchecked	Unchecked	Unchecked	Checked	Checked	Checked	Unchecked	Checked	No	No			No	Pharmacist-in-charge	30	15	Open-ended contract	65	Female	55	Single	Yes	Yes	No			1300	270	1	2	4
553	30	Unchecked	74	5	11	Checked	Unchecked	Checked	Unchecked	Checked	Checked	Checked	Unchecked	Unchecked	Unchecked	Checked	Unchecked	Checked	Checked	No	Yes	Self medication	Phytotherapy	No	Pharmacist-in-charge	20	20	Open-ended contract	30	Female	46	Married/couple	Yes	No				8000	95	1	0.85	1
554	49	Unchecked	63	9	5	Checked	Unchecked	Checked	Unchecked	Unchecked	Unchecked	Unchecked	Unchecked	Checked	Checked	Checked	Checked	Unchecked	Checked	No	Yes	Self medication	Phytotherapy	No	Pharmacy technician	30	20	Open-ended contract	32	Female	49	Married/couple	Yes	No	Yes		No	5000	225	1	2	3
555	78	Unchecked	67	13	8	Unchecked	Checked	Checked	Unchecked	Checked	Unchecked	Unchecked	Checked	Unchecked	Checked	Checked	Checked	Checked	Checked	No	Yes	Self medication	Phytotherapy	No	Assistant pharmacist	2		Fixed-term contract	35	Female	27	Married/couple	No	No	No			30000	800	2	4	14
556	100	Checked	100	18	21	Checked	Checked	Checked	Checked	Checked	Checked	Checked	Checked	Checked	Checked	Checked	Unchecked	Checked	Checked	Yes	Yes	Medical prescription	Hypnotics	No	Assistant pharmacist	35	2	Open-ended contract	10	Female	57	Single	No	No	No			30000	30	1	1	1
557	78	Checked	77	15	11	Checked	Checked	Checked	Unchecked	Checked	Checked	Checked	Unchecked	Unchecked	Checked	Checked	Checked	Checked	Checked	Yes	Yes	Medical prescription	Hypnotics	No	Pharmacist-in-charge	34	28	Open-ended contract	70	Male	58	Married/couple	Yes	No	Yes	No		3500	300	2	1	5
558	34	Unchecked	70	7	1	Unchecked	Unchecked	Checked	Unchecked	Checked	Checked	Unchecked	Unchecked	Checked	Checked	Checked	Unchecked	Unchecked	Checked	No	No			No	Pharmacist-in-charge	25	16	Open-ended contract	50	Male	50	Married/couple	Yes	No	Yes	No		2600	300	2	1	6
559	75	Checked	54	7	4	Unchecked	Unchecked	Checked	Checked	Checked	Checked	Checked	Unchecked	Checked	Unchecked	Unchecked	Unchecked	Unchecked	Unchecked	No	No			No	Assistant pharmacist	15	9	Fixed-term contract	28	Female	37	Married/couple	Yes	No	Yes		No	1500	140	1	1	3
560	32	Unchecked	40	14	7	Checked	Unchecked	Checked	Unchecked	Unchecked	Checked	Unchecked	Unchecked	Unchecked	Checked	Unchecked	Unchecked	Checked	Checked	No	Yes	Self medication	Anxiolytics	No	Pharmacist-in-charge	33	6	Open-ended contract	80	Male	55	Married/couple	Yes	No	Yes			10000	120	1	1	2
561	74	Unchecked	79	15	14	Checked	Unchecked	Unchecked	Unchecked	Checked	Checked	Unchecked	Unchecked	Unchecked	Unchecked	Unchecked	Unchecked	Checked	Checked	No	No			No	Pharmacist-in-charge	1.5	1.5	Open-ended contract	50	Female	34	Married/couple	Yes	No	No				70	1	0	1
562	64	Unchecked	58	6	2	Checked	Unchecked	Checked	Unchecked	Unchecked	Unchecked	Checked	Unchecked	Checked	Checked	Unchecked	Checked	Unchecked	Unchecked	No	No			No	Pharmacy technician	8	5	Open-ended contract	35	Female	26	Married/couple	No	No	Yes		No	23000	170	1	1	4
563	40	Unchecked	60	7	5	Unchecked	Unchecked	Unchecked	Checked	Checked	Checked	Unchecked	Unchecked	Checked	Checked	Checked	Unchecked	Checked	Checked	No	Yes	Self medication	Phytotherapy	No	Pharmacist-in-charge	27	27	Open-ended contract	45	Male	56	Married/couple	Yes	Yes	Yes	No		11000	100	1	1	2
564	64	Unchecked	67	8	3	Checked	Checked	Checked	Unchecked	Checked	Unchecked	Checked	Unchecked	Checked	Unchecked	Unchecked	Unchecked	Unchecked	Unchecked	No	No			No	Assistant pharmacist	15	10	Open-ended contract	35	Female	38	Single	No	No	No			15000	150	1	2	4
565	49	Unchecked	61	6	6	Checked	Unchecked	Checked	Unchecked	Checked	Unchecked	Checked	Unchecked	Unchecked	Checked	Unchecked	Checked	Unchecked	Checked	No	No			No	Pharmacy technician	7	5	Open-ended contract	35	Female	28	Married/couple	No	No	Yes		No			1	1	1
566	44	Checked	64	12	8	Unchecked	Unchecked	Checked	Unchecked	Checked	Unchecked	Checked	Checked	Checked	Unchecked	Unchecked	Unchecked	Unchecked	Checked	Yes	Yes	Medical prescription	Anxiolytics	No	Assistant pharmacist	30	30	Open-ended contract	30	Female	52	Married/couple	Yes	No	Yes		No	60000	90	1	3	1
567	80	Checked	77	15	9	Checked	Checked	Checked	Checked	Checked	Checked	Checked	Checked	Checked	Checked	Checked	Checked	Checked	Checked	Yes	No			Yes	Assistant pharmacist	5	5	Open-ended contract	35	Female	30	Married/couple	Yes	No	Yes		No	10000	1100	4	2	15
568	14	Unchecked	12	7	1	Unchecked	Unchecked	Unchecked	Unchecked	Unchecked	Unchecked	Checked	Unchecked	Unchecked	Unchecked	Unchecked	Unchecked	Checked	Checked	No	No			No	Assistant pharmacist	20	13	Open-ended contract	35	Female	47	Married/couple	Yes	No	Yes		No	30000	1500	4	4	11
570	58	Unchecked	82	3	2	Unchecked	Checked	Checked	Unchecked	Checked	Checked	Unchecked	Checked	Checked	Checked	Checked	Checked	Checked	Checked	No	No			No	Pharmacist-in-charge	17	17	Open-ended contract	65	Male	44	Married/couple	No	No	No			2500	160	1	1	2
571	69	Unchecked	76	11	12	Checked	Unchecked	Unchecked	Unchecked	Unchecked	Unchecked	Unchecked	Checked	Unchecked	Checked	Unchecked	Unchecked	Unchecked	Unchecked	No	No			No	Pharmacist-in-charge		2	Open-ended contract	60	Female	33	Single	No	No	No				65	1	0.5	0
572	72	Unchecked	81	12	9	Checked	Unchecked	Checked	Checked	Checked	Checked	Unchecked	Unchecked	Unchecked	Checked	Checked	Checked	Unchecked	Checked	No	No			No	Pharmacist-in-charge	7	5	Open-ended contract	60	Female	32	Married/couple	No	No	No			1300	120	1	0	1
573	70	Unchecked	71	15	13	Checked	Unchecked	Checked	Checked	Checked	Checked	Unchecked	Unchecked	Unchecked	Unchecked	Checked	Checked	Unchecked	Checked	No	No			No	Pharmacist-in-charge	20	10	Open-ended contract	50	Female	45	Married/couple	Yes	No	Yes		No	7000	120	2		3
574	64	Unchecked	36	6	3	Unchecked	Unchecked	Checked	Unchecked	Checked	Checked	Unchecked	Unchecked	Unchecked	Unchecked	Unchecked	Checked	Unchecked	Unchecked	No	No			No	Pharmacist-in-charge	26	12	Open-ended contract	48	Male	53	Married/couple	Yes	No				9000	200	2	0.5	2
575	21	Unchecked	75	8	1	Checked	Unchecked	Checked	Unchecked	Checked	Checked	Unchecked	Unchecked	Unchecked	Checked	Unchecked	Checked	Checked	Checked	No	No			No	Pharmacist-in-charge	15	7	Open-ended contract	40	Female	40	Married/couple	Yes	No	Yes		No	100000	130	1	0	2
576	0	Unchecked	48	3	5	Checked	Unchecked	Checked	Unchecked	Unchecked	Checked	Unchecked	Unchecked	Unchecked	Unchecked	Unchecked	Unchecked	Unchecked	Unchecked	No	No			No	Pharmacist-in-charge	25	18	Open-ended contract	40	Male	54	Married/couple	Yes	No	No			35000	150	1	1.5	1
577	77	Unchecked	65	8	6	Unchecked	Checked	Checked	Unchecked	Unchecked	Checked	Unchecked	Unchecked	Checked	Checked	Checked	Checked	Unchecked	Checked	No	No			No	Pharmacist-in-charge	32	28	Open-ended contract	75	Male	60	Married/couple	Yes	No	Yes	No		15000	140	1	0.5	2
578	63	Unchecked	69	13	10	Unchecked	Unchecked	Checked	Checked	Checked	Checked	Unchecked	Unchecked	Unchecked	Checked	Checked	Checked	Unchecked	Checked	Yes	Yes	Medical prescription		No	Pharmacist-in-charge	20	25	Open-ended contract	62.5	Female	52	Married/couple	Yes	No	No			28000	100		1	1
579	88	Checked	100	16	17	Checked	Unchecked	Checked	Unchecked	Checked	Checked	Checked	Unchecked	Unchecked	Checked	Checked	Checked	Checked	Checked	No	No			No	Pharmacist-in-charge	20	10	Open-ended contract	35	Female	47	Married/couple	Yes	No	No			52000	160	2	0	0
580	21	Unchecked	24	10	1	Checked	Unchecked	Checked	Unchecked	Checked	Unchecked	Unchecked	Unchecked	Unchecked	Unchecked	Unchecked	Unchecked	Unchecked	Checked	No	No			No	Pharmacist-in-charge	21	12	Open-ended contract	45	Female	45	Married/couple	Yes	No	Yes		No	16000	320	3	0	5
581	73	Unchecked	79	10	7	Unchecked	Unchecked	Unchecked	Checked	Checked	Unchecked	Unchecked	Unchecked	Unchecked	Checked	Checked	Unchecked	Unchecked	Checked	No	No			No	Pharmacist-in-charge	25	25	Open-ended contract	50	Male	58	Married/couple	Yes	No	No			5000	120	1	0	2
582	78	Unchecked	82	19	15	Checked	Checked	Checked	Unchecked	Checked	Checked	Checked	Unchecked	Checked	Unchecked	Checked	Checked	Unchecked	Checked	No	Yes	Self medication	Anxiolytics	Yes	Pharmacist-in-charge	25	10	Open-ended contract	70	Female	50	Married/couple	Yes	Yes	Yes		No	7500	230	1	1	3
583	30	Unchecked	25	3	2	Unchecked	Unchecked	Checked	Unchecked	Unchecked	Checked	Checked	Unchecked	Unchecked	Unchecked	Unchecked	Checked	Checked	Checked	No	No			No	Pharmacist-in-charge	6	4	Open-ended contract	47	Male	31	Married/couple	No	No				15000	110	1	1.25	2
584	90	Checked	89	13	7	Checked	Unchecked	Checked	Unchecked	Checked	Checked	Unchecked	Unchecked	Unchecked	Checked	Checked	Checked	Checked	Checked	No	Yes	Self medication	Phytotherapy	Yes	Pharmacist-in-charge	23	15	Open-ended contract	48	Female	49	Married/couple	Yes	No	Yes			10000	150	1	1	2
585	61	Checked	59	7	12	Unchecked	Checked	Checked	Checked	Checked	Checked	Unchecked	Unchecked	Unchecked	Checked	Checked	Checked	Unchecked	Checked	No				No	Pharmacy technician	30	20	Open-ended contract	35	Female	55	Single	Yes	No	No			3800	350	1	0	2
586	62	Checked	56	13	6	Checked	Unchecked	Checked	Checked	Checked	Checked	Checked	Unchecked	Unchecked	Checked	Checked	Unchecked	Checked	Checked	Yes	Yes	Medical prescription	Phytotherapy	No	Pharmacist-in-charge	22	14	Open-ended contract	57.5	Female	46	Married/couple	Yes	No	No			1500	80	1	0.5	1.5
587	73	Unchecked	86	13	3	Checked	Unchecked	Unchecked	Checked	Checked	Checked	Unchecked	Unchecked	Unchecked	Unchecked	Checked	Checked	Checked	Checked	No	Yes	Self medication	Anxiolytics	No	Pharmacist-in-charge	20	10	Open-ended contract	50	Female	45	Married/couple	Yes	No	Yes		No	14000	130	2	2	3
588	40	Unchecked	61	12	6	Checked	Checked	Checked	Unchecked	Checked	Checked	Checked	Unchecked	Unchecked	Unchecked	Unchecked	Unchecked	Checked	Checked	No	No			No	Assistant pharmacist	7	7	Open-ended contract	35	Female	33	Married/couple	Yes	No	No			15000	270	1	2	3
589	37	Unchecked	75	9	2	Checked	Unchecked	Checked	Unchecked	Unchecked	Unchecked	Checked	Unchecked	Unchecked	Checked	Unchecked	Checked	Unchecked	Unchecked	No	No			No	Assistant pharmacist	1	5	Fixed-term contract	46	Male	29	Single	No	No	Yes	No		2000	170	1	1	3
590	74	Unchecked	36	11	1	Unchecked	Checked	Checked	Unchecked	Unchecked	Unchecked	Unchecked	Checked	Checked	Unchecked	Unchecked	Unchecked	Unchecked	Checked	No	No			No	Assistant pharmacist	2	1	Open-ended contract	35	Male	29	Single	No	No	Yes	No		400000	250	2	1	3
591	51	Unchecked	36	13	7	Checked	Unchecked	Checked	Checked	Checked	Checked	Unchecked	Unchecked	Unchecked	Checked	Unchecked	Unchecked	Checked	Checked	No	No			No	Pharmacist-in-charge	14	4	Open-ended contract	50	Female	39	Married/couple	Yes	No	Yes			2500	150	1	1	2.5
592	19	Checked	65	3	2	Unchecked	Checked	Checked	Unchecked	Unchecked	Unchecked	Unchecked	Unchecked	Checked	Unchecked	Unchecked	Checked	Unchecked	Unchecked	No	No			No	Pharmacy technician	6	6	Open-ended contract	35	Female	25	Married/couple	No	No	Yes		No	8000	280	1	2	3
593	64	Unchecked	54	12	6	Unchecked	Unchecked	Unchecked	Unchecked	Unchecked	Unchecked	Unchecked	Checked	Checked	Checked	Checked	Checked	Unchecked	Checked	No	No			No	Pharmacy technician	18	18	Open-ended contract	36	Female	47	Single	No	No	Yes					1	0	0
594	63	Checked	58	13	5	Unchecked	Checked	Checked	Unchecked	Checked	Unchecked	Checked	Unchecked	Unchecked	Checked	Checked	Checked	Unchecked	Checked	No	No			No	Assistant pharmacist	9	1	Open-ended contract	18	Female	35	Married/couple	Yes	No	Yes		No		120	1	0	2
595	7	Unchecked	78	2	0	Checked	Checked	Checked	Unchecked	Unchecked	Checked	Unchecked	Unchecked	Unchecked	Unchecked	Unchecked	Checked	Unchecked	Unchecked	No	No			No	Pharmacist-in-charge	20	6	Open-ended contract	75	Male	45	Married/couple	Yes	No	No			650	50	1	0	0
596	80	Checked	83	12	12	Unchecked	Checked	Unchecked	Checked	Checked	Unchecked	Checked	Unchecked	Unchecked	Checked	Checked	Checked	Unchecked	Checked	No	No			No	Assistant pharmacist	3	0.5	Fixed-term contract	35	Female	28	Single	No	No	Yes		No		260	2	1	3.5
597	16	Unchecked	25	8	9	Unchecked	Unchecked	Checked	Unchecked	Unchecked	Unchecked	Checked	Checked	Unchecked	Unchecked	Checked	Unchecked	Unchecked	Checked	No	Yes		Phytotherapy	No	Pharmacy technician	19	2	Open-ended contract	35	Female	36	Married/couple	No	No	No			10000		1	1	2
598	32	Unchecked	28	5	1	Checked	Unchecked	Unchecked	Unchecked	Checked	Checked	Unchecked	Unchecked	Unchecked	Unchecked	Checked	Checked	Checked	Unchecked	No	No			No	Pharmacist-in-charge	5	5	Open-ended contract	52	Male	30	Single	No	No	No			150000	145	2	0	2
599	9	Unchecked	13	7	1	Unchecked	Unchecked	Checked	Unchecked	Unchecked	Unchecked	Unchecked	Unchecked	Unchecked	Unchecked	Checked	Unchecked	Unchecked	Checked	No	No			No	Assistant pharmacist	25	6	Open-ended contract	27	Female	46		Yes	No	No			25000	120	1	0	1
600	95	Unchecked	95	16	14	Checked	Checked	Unchecked	Checked	Checked	Checked	Checked	Unchecked	Unchecked	Unchecked	Unchecked	Checked	Checked	Checked	Yes	No			Yes	Pharmacy technician	25	4	Open-ended contract	35	Female	46	Married/couple	Yes	No	Yes		No	30000	500	1	2	3
601	79	Unchecked	58	13	15	Checked	Checked	Checked	Unchecked	Checked	Checked	Unchecked	Unchecked	Checked	Checked	Checked	Checked	Unchecked	Checked	Yes	Yes	Self medication	Hypnotics	No	Pharmacist-in-charge	14	10	Open-ended contract	60	Male	37	Married/couple	Yes	No	Yes			4500	160	1	1	2.5
602	33	Unchecked	56	9	2	Unchecked	Unchecked	Unchecked	Checked	Checked	Unchecked	Checked	Unchecked	Unchecked	Checked	Unchecked	Unchecked	Unchecked	Checked	No	No			No	Assistant pharmacist	12	12	Open-ended contract	30	Female	35	Married/couple	Yes	No	Yes		No		110	2	0	3
603	72	Unchecked	62	11	10	Checked	Unchecked	Checked	Unchecked	Checked	Unchecked	Unchecked	Checked	Checked	Unchecked	Checked	Unchecked	Unchecked	Unchecked	Yes	No			No	Assistant pharmacist	7	7	Open-ended contract	8.5	Male	30	Married/couple	No	No	Yes	No		5000	300	1	2	5
604	74	Checked	71	13	9	Unchecked	Unchecked	Unchecked	Unchecked	Checked	Checked	Checked	Unchecked	Unchecked	Checked	Checked	Unchecked	Checked	Checked	Yes	Yes	Medical prescription	Anxiolytics	No	Pharmacist-in-charge	34	20	Open-ended contract	30	Female	59	Married/couple	Yes	No	Yes			1800	100	2	0	2
605	63	Checked	76	13	8	Checked	Unchecked	Checked	Unchecked	Checked	Checked	Unchecked	Unchecked	Unchecked	Checked	Checked	Checked	Checked	Checked	No	Yes	Self medication	Hypnotics	Yes	Pharmacist-in-charge	29	24	Open-ended contract	50	Female	53	Married/couple	Yes	No	Yes		No	2000	30	1	0	0
606	53	Unchecked	59	6	3	Checked	Unchecked	Unchecked	Unchecked	Checked	Checked	Unchecked	Unchecked	Unchecked	Unchecked	Unchecked	Unchecked	Unchecked	Unchecked	No	No			No	Pharmacist-in-charge	10	4	Open-ended contract	42	Female	35	Married/couple	Yes	No	Yes		No	1900	130	1	1	3
607	85	Checked	76	18	16	Checked	Checked	Checked	Unchecked	Checked	Checked	Checked	Checked	Checked	Unchecked	Checked	Checked	Unchecked	Checked	No	No			No	Assistant pharmacist	8	5	Open-ended contract	35	Male	34	Married/couple	No	No	No			2400000	220	2	2	1
608	94	Checked	80	16	18	Checked	Checked	Unchecked	Checked	Checked	Checked	Checked	Checked	Checked	Checked	Checked	Checked	Checked	Checked	No	Yes	Self medication	Hypnotics	No	Assistant pharmacist	4	2	Open-ended contract	35	Male	37	Married/couple	Yes	No	Yes	No		30000	550	1	2	4
609	93	Checked	82	12	16	Unchecked	Unchecked	Checked	Unchecked	Unchecked	Checked	Unchecked	Checked	Checked	Checked	Checked	Unchecked	Unchecked	Checked	No	Yes	Self medication	Hypnotics	Yes	Pharmacy technician	40	40	Open-ended contract	60	Male	65	Single	No	No	Yes	Yes			20	2	50	8
610	64	Unchecked	65	6	4	Unchecked	Checked	Unchecked	Checked	Checked	Unchecked	Checked	Checked	Checked	Unchecked	Unchecked	Checked	Unchecked	Checked	No	No			No	Pharmacy technician	3	3	Open-ended contract	35	Female	23	Married/couple	No	No	No			60000	500	2	2	6
611	70	Checked	79	7	7	Checked	Unchecked	Checked	Checked	Checked	Checked	Checked	Checked	Checked	Checked	Checked	Checked	Checked	Checked	No	No			No	Assistant pharmacist	35	25	Open-ended contract	28	Female	60		Yes	No					150	1	3	1
612	79	Unchecked	77	17	8	Unchecked	Unchecked	Checked	Unchecked	Checked	Checked	Unchecked	Unchecked	Unchecked	Unchecked	Unchecked	Checked	Checked	Checked	Yes	Yes		Anxiolytics	No	Pharmacist-in-charge	26	14	Open-ended contract	50	Female	53	Single	Yes	No	Yes			85000	100	1	0	2
614	59	Unchecked	71	13	9	Checked	Checked	Checked	Unchecked	Checked	Checked	Unchecked	Unchecked	Unchecked	Checked	Checked	Checked	Checked	Checked	No	Yes	Self medication	Phytotherapy	No	Pharmacist-in-charge	20	4	Open-ended contract	50	Female	45	Single	Yes	No	Yes		No	18000	110	1	1	1.5
615	82	Checked	78	9	4	Checked	Unchecked	Checked	Unchecked	Unchecked	Checked	Unchecked	Unchecked	Unchecked	Unchecked	Checked	Unchecked	Unchecked	Unchecked	No	No			No	Pharmacist-in-charge	20	15	Open-ended contract	40	Female	44	Married/couple	Yes	No	Yes		No	12000	200	2	1	3
616	78	Unchecked	89	12	7	Unchecked	Unchecked	Unchecked	Unchecked	Checked	Unchecked	Checked	Checked	Checked	Checked	Checked	Checked	Checked	Checked	No	No			No	Pharmacist-in-charge	23	16	Open-ended contract	45	Male	47	Single	Yes	No	No			66000		1	0	0
617	58	Checked	66	12	6	Unchecked	Unchecked	Unchecked	Unchecked	Unchecked	Unchecked	Unchecked	Unchecked	Unchecked	Unchecked	Checked	Checked	Unchecked	Checked	No	Yes	Medical prescription	Hypnotics	No	Pharmacist-in-charge	24	24	Open-ended contract	42.5	Male	51	Married/couple	Yes	No	Yes			500000	170	1	0	2
618	73	Unchecked	92	17	8	Unchecked	Unchecked	Checked	Checked	Checked	Checked	Checked	Unchecked	Unchecked	Checked	Checked	Unchecked	Checked	Checked	No	No			Yes	Pharmacist-in-charge	15	13	Open-ended contract	55	Male	44	Married/couple	Yes	No	Yes	No			150	1	1	1
619	61	Unchecked	61	4	2	Checked	Unchecked	Checked	Unchecked	Unchecked	Checked	Checked	Checked	Unchecked	Unchecked	Checked	Checked	Checked	Checked	Yes	Yes	Medical prescription	Anxiolytics	No	Pharmacist-in-charge	31	15	Open-ended contract	60	Female	56	Married/couple	Yes	No	Yes			500000	110	1		2
620	82	Unchecked	73	15	7	Checked	Unchecked	Checked	Unchecked	Checked	Checked	Checked	Unchecked	Checked	Unchecked	Unchecked	Checked	Unchecked	Checked	No	No			No	Assistant pharmacist	20	20	Open-ended contract	35	Female	44	Married/couple	Yes	Yes	Yes		No	1000000	150	1	1	1
621	72	Unchecked	72	9	2	Unchecked	Unchecked	Unchecked	Checked	Checked	Unchecked	Checked	Unchecked	Unchecked	Unchecked	Checked	Checked	Unchecked	Checked	No	Yes	Medical prescription	Anxiolytics	No	Assistant pharmacist	25	4	Open-ended contract	22	Female	46	Married/couple	Yes	No	No			4500	220	1	1	4
622	98	Unchecked	100	21	17	Checked	Unchecked	Checked	Unchecked	Checked	Checked	Checked	Checked	Checked	Checked	Checked	Checked	Checked	Checked	Yes	Yes	Self medication	Hypnotics	Yes	Pharmacist-in-charge	25	25	Open-ended contract	70	Female	43	Married/couple	Yes	No	Yes		No	3500	110	1	1	1
623	15	Checked	84	7	10	Unchecked	Checked	Checked	Checked	Checked	Unchecked	Checked	Checked	Checked	Checked	Checked	Checked	Unchecked	Checked	No	No			No	Pharmacy technician	25	23	Open-ended contract	35	Female	47	Married/couple	Yes	No	Yes		No	5000	160	2	2	2
624	49	Unchecked	64	14	12	Checked	Checked	Checked	Unchecked	Checked	Checked	Unchecked	Unchecked	Checked	Unchecked	Checked	Unchecked	Unchecked	Unchecked	No	No			No	Assistant pharmacist	32	25	Open-ended contract	30	Female	53	Married/couple	Yes	No	Yes		No	4000	350	1	2	4
625	49	Unchecked	71	9	6	Checked	Unchecked	Unchecked	Unchecked	Unchecked	Unchecked	Checked	Unchecked	Unchecked	Checked	Unchecked	Checked	Unchecked	Unchecked	No	No			No	Pharmacy technician	2	2	Fixed-term contract	9	Female	21	Single	No	Yes	Yes				200	1	1	3
626	52	Unchecked	67	6	7	Unchecked	Unchecked	Checked	Unchecked	Checked	Unchecked	Checked	Checked	Checked	Checked	Checked	Checked	Checked	Checked	No	No			No	Assistant pharmacist	9	2	Open-ended contract	35	Male	32	Married/couple	No	No	No			5000	150	1	1	2
627	100	Checked	100	20	20	Unchecked	Unchecked	Unchecked	Unchecked	Unchecked	Unchecked	Unchecked	Unchecked	Checked	Unchecked	Unchecked	Unchecked	Unchecked	Unchecked	Yes	Yes	Medical prescription	Hypnotics	No	Assistant pharmacist	25	4	Open-ended contract	35	Male	55	Single	Yes	No	Yes	No		5000	100	1	2	2
628	88	Unchecked	78	8	10	Unchecked	Unchecked	Checked	Checked	Checked	Unchecked	Unchecked	Checked	Checked	Checked	Checked	Checked	Unchecked	Checked	No	No			No	Pharmacy technician	39	3	Open-ended contract	35	Female	55	Single	Yes	No	Yes				150	2	1	2
629	70	Unchecked	66	4	7	Unchecked	Unchecked	Checked	Unchecked	Unchecked	Checked	Checked	Unchecked	Unchecked	Unchecked	Checked	Unchecked	Unchecked	Checked	No	Yes	Medical prescription	Anxiolytics	No	Pharmacist-in-charge	36	36	Open-ended contract	45	Male	59	Married/couple	Yes	Yes	Yes	No		1800	160	1	1	4
630	67	Unchecked	70	14	8	Checked	Unchecked	Checked	Checked	Checked	Checked	Unchecked	Unchecked	Unchecked	Checked	Checked	Checked	Checked	Checked	No	Yes	Self medication	Anxiolytics	No	Pharmacist-in-charge	18	5	Open-ended contract	50	Female	45	Married/couple	Yes	No	Yes		No	4000	230	1	1.5	3.5
631	65	Unchecked	67	9	3	Unchecked	Checked	Unchecked	Checked	Checked	Checked	Unchecked	Unchecked	Unchecked	Checked	Checked	Checked	Checked	Unchecked	No	No			No	Pharmacist-in-charge	36	36	Open-ended contract	50	Female	62	Married/couple	Yes	No	Yes			58000	240	2	0	2
632	74	Unchecked	59	12	5	Unchecked	Unchecked	Unchecked	Unchecked	Unchecked	Checked	Unchecked	Unchecked	Unchecked	Unchecked	Unchecked	Unchecked	Unchecked	Unchecked	No	No			No	Pharmacist-in-charge	15	15	Open-ended contract	70	Male	53	Married/couple	Yes	No	Yes	No		6000	200	2	0.5	4
633	41	Unchecked	30	4	1	Unchecked	Unchecked	Unchecked	Unchecked	Unchecked	Checked	Unchecked	Unchecked	Unchecked	Unchecked	Unchecked	Checked	Unchecked	Checked	No	No			No	Pharmacist-in-charge	15	8	Open-ended contract	40	Female	40	Married/couple	Yes	No	Yes		No	1000	70	1	0.25	1
634	61	Unchecked	62	7	7	Unchecked	Checked	Checked	Checked	Checked	Checked	Checked	Unchecked	Unchecked	Checked	Checked	Unchecked	Unchecked	Checked	No	No			No	Pharmacist-in-charge	30	11	Open-ended contract	42	Female	53	Married/couple	Yes	No	Yes			2500	160	2	2	3
635	74	Checked	80	13	4	Unchecked	Checked	Unchecked	Unchecked	Checked	Checked	Unchecked	Unchecked	Unchecked	Unchecked	Unchecked	Checked	Checked	Unchecked	No	No			No	Pharmacist-in-charge	24	20	Open-ended contract	35	Female	51	Married/couple	No	No	No			200000	100	2	0	3
636	42	Unchecked	64	5	4	Unchecked	Unchecked	Unchecked	Unchecked	Unchecked	Unchecked	Unchecked	Unchecked	Unchecked	Unchecked	Checked	Checked	Checked	Checked	No	No			No	Pharmacist-in-charge	30	30	Open-ended contract	50	Male	56	Married/couple	Yes	No	No			3000	120	1	1	1
637	54	Checked	74	21	16	Unchecked	Unchecked	Checked	Checked	Checked	Checked	Unchecked	Checked	Unchecked	Checked	Checked	Checked	Checked	Unchecked	Yes	Yes	Medical prescription	Anxiolytics	No	Pharmacist-in-charge	10	20	Open-ended contract	50	Female	45	Married/couple	Yes	No	Yes		No	7500	120	1	0.75	1.5
638	37	Unchecked	65	4	1	Checked	Unchecked	Checked	Unchecked	Unchecked	Unchecked	Unchecked	Unchecked	Unchecked	Unchecked	Unchecked	Unchecked	Unchecked	Checked	No	Yes	Self medication	Phytotherapy	No	Pharmacist-in-charge	28	7	Open-ended contract	40	Female	51	Married/couple	Yes	No	Yes			4000	150	1		2
639	79	Checked	66	11	7	Unchecked	Unchecked	Unchecked	Checked	Checked	Checked	Checked	Unchecked	Unchecked	Unchecked	Checked	Unchecked	Checked	Checked	No	Yes	Self medication	Hypnotics	No	Pharmacist-in-charge	27	24	Open-ended contract	55	Male	54	Married/couple	Yes	No	Yes	No		2000	100	1	0.5	0.5
640	85	Checked	86	18	13	Checked	Unchecked	Checked	Unchecked	Checked	Unchecked	Unchecked	Unchecked	Unchecked	Checked	Unchecked	Unchecked	Checked	Unchecked	No	Yes	Self medication	Phytotherapy	No	Pharmacist-in-charge	4	42	Open-ended contract	45	Female	30	Married/couple	Yes	No	No			20000	80	1	0.5	2
641	16	Unchecked	24	3	0	Unchecked	Unchecked	Unchecked	Unchecked	Unchecked	Unchecked	Unchecked	Unchecked	Unchecked	Unchecked	Unchecked	Unchecked	Unchecked	Checked	No	No			No	Pharmacist-in-charge	22	7	Open-ended contract	60	Female	46	Married/couple	Yes	No	Yes		No	2000	90	1	0	1
642	62	Unchecked	72	12	3	Checked	Checked	Checked	Unchecked	Checked	Checked	Checked	Unchecked	Unchecked	Unchecked	Checked	Checked	Checked	Unchecked	No	No			No	Pharmacist-in-charge	35	35	Open-ended contract	60	Male	62	Married/couple	Yes	No	No			45000	100	1	0	2
643	76	Checked	75	13	12	Checked	Checked	Unchecked	Unchecked	Checked	Checked	Checked	Checked	Checked	Checked	Checked	Checked	Unchecked	Unchecked	No	Yes	Self medication	Hypnotics	No	Assistant pharmacist	30	20	Open-ended contract	38	Male	51	Single	No	Yes	Yes			70000	170	1	0	0
645	99	Unchecked	87	16	14	Unchecked	Unchecked	Checked	Unchecked	Unchecked	Unchecked	Unchecked	Checked	Checked	Checked	Unchecked	Checked	Unchecked	Unchecked	No	Yes	Medical prescription	Anxiolytics	No	Assistant pharmacist	15	15	Open-ended contract	35	Female	41	Single	No	No	No			14000	160	1	1	1
646	48	Unchecked	67	8	4	Checked	Checked	Checked	Unchecked	Checked	Checked	Checked	Unchecked	Checked	Checked	Unchecked	Checked	Unchecked	Unchecked	No	No			No	Assistant pharmacist	3	3	Open-ended contract	35	Female	27	Married/couple	No	No	Yes		No	70000	250	1	2	3
647	71	Unchecked	72	11	8	Checked	Unchecked	Checked	Unchecked	Unchecked	Checked	Checked	Checked	Unchecked	Unchecked	Checked	Unchecked	Unchecked	Checked	No	No			No	Assistant pharmacist	15	15	Open-ended contract	35	Male	40	Married/couple	Yes	No	Yes	No		2500	330	1	2	4
648	79	Unchecked	89	15	14	Unchecked	Unchecked	Checked	Checked	Checked	Unchecked	Unchecked	Checked	Checked	Checked	Unchecked	Checked	Checked	Checked	No	No			No	Assistant pharmacist	17	7	Open-ended contract	28	Female	41	Married/couple	Yes	No	Yes		No			1	0	5
649	58	Checked	49	8	2	Unchecked	Unchecked	Checked	Unchecked	Unchecked	Checked	Unchecked	Unchecked	Unchecked	Unchecked	Unchecked	Unchecked	Checked	Unchecked	No	No			No	Pharmacist-in-charge	20	10	Open-ended contract	60	Female	45	Married/couple	Yes	No	No			2000	120	1	0	2
650	74	Checked	85	8	2	Checked	Unchecked	Checked	Unchecked	Unchecked	Checked	Unchecked	Unchecked	Unchecked	Checked	Checked	Unchecked	Checked	Checked	No	No			No	Pharmacist-in-charge	35	31	Open-ended contract	60	Female	57	Married/couple	Yes	No	No			5700	200	1	2	3
651	82	Checked	76	15	14	Unchecked	Unchecked	Checked	Checked	Checked	Checked	Checked	Checked	Checked	Checked	Checked	Checked	Checked	Checked	No	No			No	Assistant pharmacist	10	5	Open-ended contract	35	Male	38	Married/couple	No	No	Yes	No		2240000	130	1	2	1
652	61	Unchecked	53	13	8	Checked	Unchecked	Unchecked	Checked	Checked	Checked	Unchecked	Checked	Checked	Checked	Checked	Checked	Unchecked	Checked	No	No			No	Assistant pharmacist	15	6	Open-ended contract	36	Female	42	Married/couple	Yes	No	Yes				140	1	1	2
653	80	Checked	67	17	4	Unchecked	Unchecked	Unchecked	Unchecked	Checked	Unchecked	Unchecked	Unchecked	Unchecked	Checked	Checked	Unchecked	Unchecked	Checked	Yes	Yes	Medical prescription	Anxiolytics	No	Pharmacy technician	22	16	Open-ended contract	30	Female	41	Married/couple	Yes	No	No			4500	220	1	1	4
654	80	Checked	91	18	13	Checked	Checked	Checked	Checked	Checked	Checked	Checked	Unchecked	Unchecked	Checked	Checked	Checked	Checked	Checked	No	Yes	Self medication	Phytotherapy	No	Pharmacist-in-charge	30	15	Open-ended contract	60	Female	59	Married/couple	Yes	No	Yes		No	25000	100	1	0.5	2
655	26	Checked	33	11	6	Checked	Checked	Checked	Checked	Checked	Unchecked	Checked	Unchecked	Checked	Checked	Checked	Checked	Checked	Checked	No	Yes	Self medication	Anxiolytics	Yes	Assistant pharmacist	16	15	Open-ended contract	35	Female	41	Married/couple	No	No	Yes		No	20000	450	2	4	8
656	85	Unchecked	75	5	13	Checked	Unchecked	Checked	Unchecked	Checked	Checked	Unchecked	Checked	Checked	Checked	Checked	Unchecked	Checked	Checked	No	No			No	Pharmacist-in-charge	13	13	Open-ended contract	70	Male	45	Married/couple	Yes	No	Yes	No		90000	150	2	1	3
657	79	Unchecked	89	10	8	Checked	Unchecked	Checked	Unchecked	Unchecked	Checked	Unchecked	Unchecked	Checked	Checked	Checked	Checked	Checked	Checked	No	No			No	Pharmacist-in-charge	23	8	Open-ended contract	60	Female	46	Married/couple	Yes	No	Yes		No	1900	70	1	1	1.5
658	71	Unchecked	78	11	10	Checked	Checked	Checked	Checked	Checked	Checked	Checked	Unchecked	Checked	Checked	Checked	Checked	Unchecked	Unchecked	No	No			No	Pharmacist-in-charge	17	8	Open-ended contract	65	Male	45	Married/couple	Yes	No	No			16000	400	1	3	8
659	68	Unchecked	62	8	7	Checked	Unchecked	Unchecked	Unchecked	Unchecked	Checked	Checked	Checked	Unchecked	Unchecked	Checked	Unchecked	Unchecked	Unchecked	No	No			No	Assistant pharmacist	33	3	Open-ended contract	24	Female	58	Married/couple	Yes	No	No			1200	160	1	2	1
660	21	Unchecked	48	5	1	Unchecked	Unchecked	Unchecked	Unchecked	Checked	Unchecked	Unchecked	Unchecked	Unchecked	Unchecked	Unchecked	Checked	Unchecked	Unchecked	No	No			No	Pharmacist-in-charge	13	13	Open-ended contract	30	Female	37	Married/couple	Yes	No	Yes		No		130	2		2
661	65	Unchecked	62	7	6	Checked	Unchecked	Checked	Unchecked	Unchecked	Checked	Unchecked	Checked	Unchecked	Unchecked	Unchecked	Unchecked	Unchecked	Checked	No	No			No	Assistant pharmacist	10	8	Open-ended contract	35	Female	37	Married/couple	Yes	No	Yes		No		200	1	2	2
662	97	Unchecked	96	13	10	Unchecked	Checked	Checked	Checked	Checked	Unchecked	Checked	Checked	Checked	Checked	Checked	Checked	Checked	Checked	No	No			No	Pharmacy technician	15	15	Open-ended contract	35	Female	36	Single	Yes	No	No			2463	300	1	2	4
663	62	Unchecked	53	14	5	Checked	Checked	Checked	Checked	Checked	Unchecked	Checked	Checked	Checked	Unchecked	Checked	Checked	Unchecked	Checked	No	Yes	Self medication	Phytotherapy	No	Pharmacy technician	25	17	Open-ended contract		Female	52	Married/couple	Yes	No	No			2500	300	1	2	4
664	92	Unchecked	87	17	16	Checked	Unchecked	Checked	Unchecked	Unchecked	Unchecked	Checked	Unchecked	Checked	Unchecked	Checked	Unchecked	Unchecked	Checked	No	No			No	Pharmacy technician	28	10	Open-ended contract	28	Female	43	Married/couple	Yes	No	No			2500	300	1	2	4
665	91	Unchecked	80	15	8	Checked	Unchecked	Checked	Unchecked	Checked	Checked	Unchecked	Unchecked	Unchecked	Checked	Checked	Checked	Checked	Checked	No	No			Yes	Pharmacist-in-charge		18	Open-ended contract	55	Male	59	Widower		No	Yes	Yes		2900	110	1	0.9	2
667	26	Unchecked	32	6	3	Unchecked	Unchecked	Checked	Unchecked	Unchecked	Checked	Unchecked	Unchecked	Unchecked	Checked	Unchecked	Unchecked	Unchecked	Unchecked	No	No			No	Pharmacist-in-charge	32	29	Open-ended contract	55	Male	61	Married/couple	Yes	No	Yes	No		300000	120	2	0	2
668	69	Unchecked	73	16	8	Unchecked	Unchecked	Checked	Unchecked	Unchecked	Unchecked	Checked	Checked	Checked	Unchecked	Unchecked	Unchecked	Unchecked	Checked	No					Assistant pharmacist	1	0.33	Fixed-term contract	32.5	Female	39	Married/couple	Yes	Yes	No			500000	130	1	1	1
669	94	Checked	81	10	5	Unchecked	Unchecked	Unchecked	Unchecked	Checked	Unchecked	Checked	Checked	Checked	Unchecked	Unchecked	Checked	Unchecked	Unchecked	No	No			No	Pharmacy technician	18	2	Open-ended contract	35	Female	41	Married/couple	Yes	No	Yes			2000	150	1	1	5
671	79	Unchecked	58	12	10	Unchecked	Unchecked	Unchecked	Checked	Checked	Checked	Unchecked	Checked	Checked	Checked	Checked	Checked	Unchecked	Checked	No	No			Yes	Pharmacist-in-charge	25	4	Open-ended contract	42	Male	55	Married/couple	Yes	No	Yes	No		3600	180	1	1	2
672	19	Unchecked	82	4	6	Unchecked	Unchecked	Checked	Checked	Checked	Checked	Checked	Unchecked	Unchecked	Unchecked	Checked	Unchecked	Checked	Checked	No	No			No	Assistant pharmacist	5	2	Fixed-term contract	35	Male	32	Married/couple	Yes	Yes	Yes	No		10000	80	2	1	2
673	7	Unchecked	7	1	0	Unchecked	Unchecked	Unchecked	Unchecked	Checked	Checked	Unchecked	Unchecked	Unchecked	Unchecked	Unchecked	Checked	Unchecked	Unchecked	No	No			No	Pharmacist-in-charge	11	24	Open-ended contract	55	Male	45	Married/couple	Yes	No	No			6000	180	2	0	3
674	100	Unchecked	100	21	15	Checked	Checked	Unchecked	Checked	Checked	Checked	Checked	Checked	Checked	Checked	Checked	Checked	Checked	Checked	Yes	Yes	Medical prescription	Hypnotics	Yes	Pharmacist-in-charge	25	4	Open-ended contract	50	Male	48	Single	Yes	No	Yes	No		9800	125	1	1.8	2
675	50	Unchecked	68	10	3	Unchecked	Unchecked	Checked	Checked	Checked	Checked	Unchecked	Unchecked	Unchecked	Checked	Checked	Unchecked	Checked	Checked	No	No			No	Pharmacist-in-charge	30	26	Open-ended contract	42	Female	52	Married/couple	Yes	No	Yes		No	43000	200	2	1	2.5
676	84	Checked	91	16	14	Checked	Unchecked	Unchecked	Checked	Checked	Unchecked	Checked	Unchecked	Unchecked	Checked	Checked	Unchecked	Unchecked	Checked	No	No			No	Pharmacist-in-charge	15	10	Open-ended contract	39	Male	40	Married/couple	Yes	Yes	Yes	No		1800	350	2	2	4
677	92	Unchecked	62	16	5	Checked	Unchecked	Checked	Unchecked	Checked	Unchecked	Checked	Unchecked	Unchecked	Unchecked	Checked	Unchecked	Checked	Checked	No	No			No	Pharmacist-in-charge	18	23	Open-ended contract	50	Male	50	Married/couple	Yes	No	Yes	No		2500	190	1	1	2
678	59	Unchecked	76	11	4	Unchecked	Unchecked	Checked	Checked	Checked	Checked	Unchecked	Unchecked	Unchecked	Checked	Unchecked	Checked	Checked	Checked	No	No			No	Pharmacist-in-charge	33	26	Open-ended contract	60	Male	56	Married/couple	Yes	No	Yes	Yes		150000	250	2	1	3
679	79	Checked	78	9	6	Unchecked	Unchecked	Checked	Checked	Checked	Unchecked	Checked	Unchecked	Unchecked	Checked	Checked	Unchecked	Checked	Checked	No	No			No	Pharmacist-in-charge	15	12	Open-ended contract	40	Male	40	Married/couple	Yes	No	Yes	No		3600	160	2	1	4
680	11	Unchecked	12	8	4	Unchecked	Unchecked	Checked	Unchecked	Unchecked	Unchecked	Unchecked	Unchecked	Unchecked	Checked	Unchecked	Unchecked	Checked	Checked	No	No			No	Pharmacist-in-charge	35	30	Open-ended contract	40	Male	57	Married/couple	Yes	No	Yes	No		1800	80	1	0.25	1
681	54	Unchecked	74	10	3	Unchecked	Unchecked	Checked	Checked	Checked	Checked	Checked	Unchecked	Unchecked	Checked	Checked	Checked	Unchecked	Checked	No	No			No	Pharmacist-in-charge	10	8	Open-ended contract	50	Female	35	Single	No	No	Yes		No	700	50	1	0	0.8
682	0	Unchecked	35	1	1	Checked	Unchecked	Checked	Unchecked	Checked	Checked	Unchecked	Unchecked	Unchecked	Checked	Checked	Unchecked	Unchecked	Checked	No	No			No	Pharmacist-in-charge	10	4	Open-ended contract	42	Male	37	Married/couple	Yes	No	Yes			2500	160	1	1	2
683	7	Unchecked	46	3	3	Unchecked	Unchecked	Unchecked	Unchecked	Checked	Unchecked	Unchecked	Checked	Unchecked	Unchecked	Unchecked	Checked	Unchecked	Unchecked	No	No			No	Assistant pharmacist	18	15	Open-ended contract	20		42	Married/couple	Yes	No	Yes			35000	170	1	0	3
684	79	Unchecked	83	16	13	Checked	Unchecked	Checked	Checked	Unchecked	Unchecked	Unchecked	Unchecked	Unchecked	Checked	Checked	Checked	Checked	Checked	No	No			No	Pharmacist-in-charge	10	8	Open-ended contract	50	Male	38	Married/couple	Yes	No	No			10000	160	2	0.7	2.7
685	94	Unchecked	77	16	6	Checked	Unchecked	Checked	Unchecked	Unchecked	Checked	Unchecked	Unchecked	Unchecked	Checked	Checked	Checked	Checked	Checked	No	Yes	Self medication	Hypnotics	No	Pharmacist-in-charge	22	9	Open-ended contract	60	Male	46	Married/couple	Yes	No	Yes			20000	300	2	1	8
686	60	Unchecked	25	9	1	Unchecked	Unchecked	Unchecked	Unchecked	Checked	Checked	Checked	Unchecked	Unchecked	Unchecked	Unchecked	Unchecked	Unchecked	Unchecked	No	No			No	Pharmacist-in-charge	15	4	Open-ended contract	40	Female	44	Married/couple	Yes	No	Yes		No	3000	200	1	1	4
687	86	Checked	100	17	13	Checked	Unchecked	Checked	Checked	Checked	Checked	Unchecked	Unchecked	Unchecked	Unchecked	Checked	Checked	Unchecked	Checked	Yes	Yes	Medical prescription	Hypnotics	No	Pharmacist-in-charge	12	10	Open-ended contract	50	Male	42	Married/couple	Yes	No	Yes	No		900	125	2	2	2.5
688	72	Unchecked	50	8	1	Checked	Unchecked	Checked	Unchecked	Checked	Checked	Unchecked	Unchecked	Unchecked	Checked	Checked	Unchecked	Checked	Checked	No	No			No	Pharmacist-in-charge	30	25	Open-ended contract	50	Female	55	Married/couple	Yes	No	No			1000	70	2	0	1.8
690	89	Checked	91	13	14	Checked	Unchecked	Checked	Unchecked	Checked	Checked	Unchecked	Unchecked	Unchecked	Checked	Checked	Checked	Checked	Checked	No	Yes	Self medication	Anxiolytics	No	Pharmacist-in-charge	25	25	Open-ended contract	60	Male	55	Married/couple	Yes	No	No			1500	110	1		3
691	9	Unchecked	23	3	0	Unchecked	Unchecked	Unchecked	Unchecked	Checked	Unchecked	Unchecked	Unchecked	Unchecked	Unchecked	Unchecked	Unchecked	Checked	Unchecked	No	No			No	Assistant pharmacist	7	7		60	Female	33	Married/couple	Yes	No	Yes		No	20000	200	2	1	3
692	82	Checked	77	13	9	Checked	Unchecked	Checked	Unchecked	Unchecked	Checked	Unchecked	Unchecked	Unchecked	Unchecked	Checked	Checked	Checked	Checked	No	No			Yes	Pharmacist-in-charge	18	14	Open-ended contract	55	Male	44	Married/couple	Yes	No	Yes	Yes		17000	320	1	2	4
694	11	Unchecked	52	3	1	Unchecked	Unchecked	Unchecked	Unchecked	Checked	Checked	Unchecked	Unchecked	Unchecked	Unchecked	Unchecked	Checked	Unchecked	Checked	No	No			No	Pharmacist-in-charge	10	5	Open-ended contract	35	Male	33	Married/couple	Yes	No	Yes	No		1400	120	2	0	3
695	8	Unchecked	26	1	0	Unchecked	Unchecked	Checked	Checked	Unchecked	Unchecked	Unchecked	Unchecked	Unchecked	Checked	Unchecked	Unchecked	Unchecked	Unchecked	No	No			No	Pharmacist-in-charge	11	7	Open-ended contract	35	Female	36	Single	No	Yes	Yes		No	4000	140	1	1.5	1.5
696	33	Unchecked	78	5	9	Checked	Checked	Checked	Checked	Checked	Checked	Checked	Checked	Checked	Checked	Checked	Checked	Checked	Checked	No	No			No	Pharmacist-in-charge	31	11	Open-ended contract	60	Female	56	Married/couple	Yes	Yes	Yes		No	600	100	1	1	1
697	11	Unchecked	36	9	0	Checked	Unchecked	Unchecked	Unchecked	Checked	Checked	Unchecked	Unchecked	Unchecked	Checked	Unchecked	Unchecked	Unchecked	Unchecked	No	No			No	Pharmacist-in-charge	5	1	Open-ended contract	65	Male	27	Married/couple	No	No	Yes	No		7000	222	2	1	4.5
698	65	Unchecked	100	6	5	Unchecked	Unchecked	Unchecked	Unchecked	Unchecked	Checked	Unchecked	Unchecked	Unchecked	Unchecked	Unchecked	Checked	Unchecked	Checked	No	No			No	Pharmacist-in-charge	19	18	Open-ended contract	70	Female	44	Married/couple	Yes	No	Yes		No	300000	100	1	0	2
699	20	Unchecked	20	2	1	Unchecked	Unchecked	Unchecked	Unchecked	Unchecked	Unchecked	Checked	Unchecked	Unchecked	Unchecked	Unchecked	Unchecked	Unchecked	Unchecked	No	No			No	Assistant pharmacist	18		Open-ended contract	36	Female	42	Married/couple	Yes	No	No			3500	300	1	1	6
700	64	Unchecked	69	10	5	Unchecked	Unchecked	Unchecked	Unchecked	Checked	Checked	Unchecked	Unchecked	Unchecked	Checked	Checked	Checked	Checked	Checked	No	No			No	Pharmacist-in-charge	10	6	Open-ended contract	65	Male	35	Married/couple	Yes	No	Yes	No		1200	100	1	0	1.8
701	15	Unchecked	50	3	0	Unchecked	Unchecked	Checked	Unchecked	Checked	Unchecked	Unchecked	Unchecked	Unchecked	Unchecked	Unchecked	Unchecked	Unchecked	Unchecked	No	No			No	Pharmacist-in-charge	25	19	Open-ended contract	50	Female	52	Married/couple	Yes	Yes	Yes		No	4000	200	1	2	4
702	90	Unchecked	91	18	13	Checked	Checked	Checked	Unchecked	Checked	Checked	Checked	Checked	Checked	Checked	Checked	Checked	Checked	Checked	No	Yes	Self medication	Anxiolytics	No	Pharmacist-in-charge	28	20	Open-ended contract	65	Male	57	Married/couple	Yes	No	Yes	No		8000	160	1	1	3
703	15	Unchecked	50	3	0	Unchecked	Unchecked	Checked	Unchecked	Checked	Unchecked	Unchecked	Unchecked	Unchecked	Unchecked	Unchecked	Unchecked	Unchecked	Unchecked	No	No			No	Pharmacist-in-charge	25	19	Open-ended contract	50	Female	52	Married/couple	Yes	Yes	Yes		No	4000	200	1	2	4
704	30	Unchecked	71	9	8	Checked	Unchecked	Checked	Unchecked	Unchecked	Checked	Unchecked	Unchecked	Unchecked	Unchecked	Unchecked	Checked	Checked	Checked	No	No			Yes	Pharmacist-in-charge	4	4	Open-ended contract	60	Male	31	Married/couple	Yes	Yes	Yes	No		8000	220	1	3	3
705	66	Checked	70	10	8	Checked	Checked	Checked	Checked	Checked	Checked	Unchecked	Unchecked	Unchecked	Checked	Checked	Checked	Checked	Checked	No	No			Yes	Pharmacist-in-charge	19	12	Open-ended contract	65	Male	42	Single	No	Yes	Yes	Yes		20000	250	1	1	3
706	39	Unchecked	66	7	8	Unchecked	Unchecked	Checked	Checked	Checked	Unchecked	Unchecked	Unchecked	Unchecked	Checked	Checked	Checked	Checked	Checked	No	No			No	Pharmacist-in-charge	35	12	Open-ended contract	62	Male	62	Married/couple	Yes	No	Yes			170000	125	1	0.5	2
707	15	Unchecked	32	5	1	Checked	Unchecked	Checked	Unchecked	Checked	Checked	Checked	Unchecked	Unchecked	Unchecked	Unchecked	Unchecked	Checked	Unchecked	No	No			No	Pharmacist-in-charge	35	34	Open-ended contract	50	Male	62	Married/couple	Yes	No	Yes			1050	95	1	0.85	2.5
708	9	Unchecked	0	5	0	Unchecked	Unchecked	Checked	Unchecked	Unchecked	Unchecked	Checked	Unchecked	Unchecked	Checked	Unchecked	Checked	Checked	Checked	No	No			No	Pharmacist-in-charge	30	7	Open-ended contract	60	Male	62	Married/couple	Yes	No	Yes	No		300000	180	1	1	2.5
709	100	Unchecked	70	16	10	Unchecked	Checked	Checked	Unchecked	Checked	Checked	Unchecked	Checked	Checked	Unchecked	Checked	Checked	Unchecked	Checked	No	Yes	Self medication	Anxiolytics	Yes	Assistant pharmacist	12	6	Open-ended contract	35	Male	36	Married/couple	Yes	No	Yes	No		5000	250	2	2	2
710	83	Unchecked	65	12	1	Unchecked	Unchecked	Unchecked	Unchecked	Checked	Checked	Unchecked	Unchecked	Unchecked	Checked	Checked	Checked	Checked	Checked	No	No			No	Pharmacist-in-charge	8	3	Open-ended contract	40	Female	33	Married/couple	Yes	No	Yes		No	10000	90	1	1	1
711	65	Unchecked	61	7	3	Checked	Checked	Checked	Checked	Checked	Checked	Unchecked	Unchecked	Unchecked	Checked	Checked	Checked	Checked	Checked	No	No			Yes	Pharmacist-in-charge	15	4	Open-ended contract	48	Male	43	Married/couple	Yes	No	Yes			8000	195	1	1.5	4
712	22	Unchecked	20	10	3	Unchecked	Checked	Checked	Unchecked	Unchecked	Unchecked	Unchecked	Unchecked	Unchecked	Checked	Unchecked	Checked	Checked	Checked	Yes	No				Pharmacist-in-charge	20	15	Open-ended contract	35	Female	58	Married/couple	Yes	No	No			2000	98	2	1	2
713	27	Unchecked	32	4	3	Checked	Unchecked	Checked	Unchecked	Unchecked	Checked	Unchecked	Unchecked	Unchecked	Unchecked	Unchecked	Unchecked	Checked	Unchecked	No	No			No	Pharmacist-in-charge	7	1	Open-ended contract		Female	31	Single	Yes	No	No			6500	100	2	1.5	0.8
714	42	Unchecked		8	3	Unchecked	Unchecked	Unchecked	Unchecked	Unchecked	Unchecked	Unchecked	Unchecked	Unchecked	Unchecked	Checked	Unchecked	Unchecked	Checked	No	No			No	Pharmacist-in-charge	20	25	Open-ended contract	50	Male	52	Married/couple	Yes	No	Yes	No		7000	200	2	1	6
715	8	Checked	31	7	2	Unchecked	Checked	Checked	Unchecked	Unchecked	Checked	Unchecked	Unchecked	Unchecked	Unchecked	Unchecked	Checked	Unchecked	Checked	No	No			No	Assistant pharmacist	8	7	Open-ended contract	35	Male	32	Married/couple	Yes	No	Yes	No		1000000	200	2	1.5	4
717	90	Unchecked	81	12	8	Checked	Checked	Unchecked	Unchecked	Checked	Checked	Checked	Unchecked	Unchecked	Checked	Checked	Checked	Checked	Checked	No	No			No	Pharmacist-in-charge	17	15	Open-ended contract	75	Female	42	Married/couple	Yes	No	No			3500	180	1	1	1
719	1	Unchecked	15	1	0	Unchecked	Unchecked	Unchecked	Unchecked	Checked	Unchecked	Unchecked	Unchecked	Unchecked	Unchecked	Unchecked	Checked	Unchecked	Unchecked	No	No			No	Pharmacist-in-charge	28	15	Open-ended contract	70	Female	53	Married/couple	Yes	No	No			1000000	200	2	1	3
720	28	Unchecked	64	6	1	Unchecked	Unchecked	Unchecked	Unchecked	Checked	Unchecked	Unchecked	Unchecked	Unchecked	Unchecked	Checked	Unchecked	Unchecked	Checked	No	No			No	Pharmacist-in-charge	30	25	Open-ended contract	60	Male	56	Married/couple	Yes	No	Yes	No		9000	300	1	2	3
721	56	Unchecked	32	9	0	Checked	Unchecked	Checked	Unchecked	Checked	Unchecked	Unchecked	Unchecked	Unchecked	Unchecked	Unchecked	Unchecked	Unchecked	Unchecked	Yes	No			No	Pharmacist-in-charge	10	10	Open-ended contract	32	Female	47	Married/couple	Yes	No	Yes			50000	320	2	1	5
722	81	Unchecked	46	12	12	Unchecked	Unchecked	Unchecked	Unchecked	Checked	Checked	Unchecked	Unchecked	Unchecked	Checked	Checked	Checked	Checked	Checked	No	Yes	Self medication	Anxiolytics	No	Pharmacist-in-charge	18	15	Open-ended contract	45	Female	45	Married/couple	Yes	No	Yes		No	2500	100	1	0.5	1.5
723	12	Unchecked	70	7	5	Unchecked	Unchecked	Unchecked	Unchecked	Unchecked	Unchecked	Unchecked	Unchecked	Unchecked	Unchecked	Checked	Checked	Checked	Checked	No	No			No	Pharmacist-in-charge	26	9	Open-ended contract	60	Male	51	Single	Yes	No	No			1900	100	1	0	1.5
724	62	Unchecked	66	10	4	Unchecked	Unchecked	Unchecked	Unchecked	Checked	Unchecked	Unchecked	Unchecked	Unchecked	Checked	Checked	Unchecked	Checked	Checked	No	No			No	Pharmacist-in-charge	20	5	Open-ended contract	40	Female	44	Married/couple	Yes	No	No			4800	85	2		2.5
725	77	Checked	76	13	10	Checked	Unchecked	Checked	Unchecked	Checked	Checked	Unchecked	Unchecked	Checked	Unchecked	Checked	Checked	Checked	Checked	No	No			No	Pharmacist-in-charge	25	20	Open-ended contract	60	Male	54	Married/couple	Yes	No	Yes	No		25000	120	1	1	4
726	100	Checked	90	12	11	Checked	Unchecked	Unchecked	Unchecked	Unchecked	Unchecked	Unchecked	Unchecked	Unchecked	Unchecked	Unchecked	Checked	Unchecked	Checked	No	Yes	Self medication	Anxiolytics	No	Pharmacist-in-charge	30	20	Open-ended contract	60	Male	57		Yes	No	Yes			1000000	150	1	1	2
727	12	Unchecked	29	6	1	Unchecked	Unchecked	Checked	Unchecked	Checked	Unchecked	Unchecked	Unchecked	Unchecked	Unchecked	Unchecked	Unchecked	Unchecked	Unchecked	No	No			No	Assistant pharmacist	30	3	Fixed-term contract	30	Female	60	Married/couple	Yes	Yes	Yes
728	90	Unchecked	100	20	9	Checked	Unchecked	Checked	Unchecked	Checked	Checked	Checked	Unchecked	Unchecked	Checked	Checked	Checked	Checked	Checked	No	Yes	Self medication	Anxiolytics	No	Pharmacist-in-charge	33	4	Open-ended contract	44	Female	57	Married/couple	Yes	No	No			4000	80	1	0	3
729	24	Unchecked	17	7	2	Unchecked	Unchecked	Unchecked	Unchecked	Unchecked	Unchecked	Unchecked	Unchecked	Checked	Checked	Checked	Checked	Checked	Checked	No	No			No	Pharmacist-in-charge	26	26	Open-ended contract	36	Female	51	Married/couple	Yes	No	Yes		No	300000	75	2	0	2
730	87	Unchecked	100	5	6	Checked	Checked	Checked	Unchecked	Checked	Checked	Checked	Unchecked	Unchecked	Checked	Unchecked	Checked	Unchecked	Checked	No	No			No	Assistant pharmacist	4	4	Open-ended contract	35	Female	28	Single	No	No	Yes		No	3200	280	1	2.8	3.8
731	63	Unchecked	56	12	6	Checked	Unchecked	Unchecked	Checked	Checked	Unchecked	Unchecked	Unchecked	Unchecked	Unchecked	Checked	Unchecked	Checked	Checked	No	No			No	Pharmacist-in-charge	31	31	Open-ended contract	50	Male	57	Married/couple	Yes	No	No			45000	200	2	1.5	4.5
732	15	Unchecked	52	5	3	Unchecked	Unchecked	Checked	Unchecked	Checked	Checked	Unchecked	Unchecked	Checked	Checked	Checked	Checked	Unchecked	Checked	No	No				Pharmacist-in-charge	40	30	Open-ended contract	42	Female	62	Widower	Yes	No	No			35000	135	2	0	2
733	51	Checked	19	9	6	Unchecked	Unchecked	Checked	Unchecked	Checked	Checked	Unchecked	Unchecked	Checked	Checked	Checked	Checked	Checked	Checked	Yes	Yes		Hypnotics	No	Pharmacist-in-charge	20	12	Open-ended contract	45	Female	49		Yes	No	Yes		No	500000	80	1	0.5	0
734	89	Unchecked	85	14	14	Unchecked	Unchecked	Unchecked	Unchecked	Unchecked	Checked	Unchecked	Unchecked	Unchecked	Unchecked	Checked	Checked	Unchecked	Checked	No	No			Yes	Pharmacist-in-charge	20	20	Open-ended contract	8	Male	54	Married/couple	Yes	Yes	Yes			2200	200	1	2	4
735	60	Unchecked	54	8	1	Unchecked	Unchecked	Checked	Unchecked	Checked	Checked	Unchecked	Unchecked	Unchecked	Unchecked	Checked	Unchecked	Checked	Checked	No	No			No	Pharmacist-in-charge	37	32	Open-ended contract	45	Female	59	Married/couple	Yes	No	Yes			3000	160	1	1.2	1.5
736	17	Unchecked	25	7	2	Checked	Unchecked	Checked	Unchecked	Checked	Checked	Unchecked	Unchecked	Unchecked	Unchecked	Unchecked	Unchecked	Unchecked	Checked	No	No			No	Pharmacist-in-charge	35	35	Open-ended contract	35	Female	59	Married/couple	Yes	No	Yes			2500	380	3	1.6	6
737	0	Unchecked	13	1	1	Unchecked	Unchecked	Unchecked	Unchecked	Unchecked	Unchecked	Unchecked	Unchecked	Unchecked	Unchecked	Unchecked	Unchecked	Unchecked	Unchecked	No	No			No	Assistant pharmacist	20	12	Open-ended contract	35	Male	47	Married/couple	Yes	No	Yes	No		20000	80	1	1	2
738	62	Unchecked	65	7	8	Checked	Unchecked	Checked	Unchecked	Unchecked	Checked	Unchecked	Unchecked	Unchecked	Unchecked	Unchecked	Unchecked	Checked	Checked	No	No			No	Pharmacist-in-charge	4	4	Open-ended contract	55	Male	28	Married/couple	No	No	Yes	No		10000	150	1	0.3	4
739	64	Unchecked	62	5	2	Unchecked	Checked	Checked	Checked	Unchecked	Checked	Checked	Unchecked	Unchecked	Unchecked	Unchecked	Checked	Unchecked	Checked	No	No			No	Pharmacist-in-charge	38	19	Open-ended contract	55	Female	62	Single	No	No	Yes			100000	40	1	0	0
740	71	Checked	86	16	8	Unchecked	Unchecked	Checked	Checked	Checked	Checked	Unchecked	Unchecked	Unchecked	Checked	Checked	Checked	Checked	Checked	No	No			No	Pharmacist-in-charge	30	25	Open-ended contract	65	Male	56	Married/couple	Yes	No	Yes	Yes		13000	150	2	1	3
741	63	Unchecked	79	6	5	Checked	Unchecked	Checked	Unchecked	Checked	Checked	Checked	Unchecked	Unchecked	Checked	Checked	Checked	Unchecked	Unchecked	No	No			No	Pharmacist-in-charge	31	31	Open-ended contract	60	Male	60	Single	No	No	No			2700	180	1	1	5
742	71	Unchecked	83	15	7	Checked	Unchecked	Unchecked	Checked	Unchecked	Checked	Checked	Unchecked	Unchecked	Unchecked	Unchecked	Unchecked	Checked	Checked	No	No			No	Pharmacist-in-charge	12	3	Open-ended contract	40	Female	40	Married/couple	Yes	No	Yes		No	4000	110	1	0.5	1.5
743	56	Unchecked	48	4	2	Unchecked	Unchecked	Checked	Unchecked	Unchecked	Unchecked	Unchecked	Unchecked	Unchecked	Unchecked	Unchecked	Checked	Checked	Checked	No	No			No	Pharmacist-in-charge	10	5	Open-ended contract	50	Female	35	Married/couple	Yes	No	Yes		No	35000	100	1	0	2
744	36	Unchecked	51	9	2	Checked	Unchecked	Unchecked	Unchecked	Unchecked	Checked	Unchecked	Unchecked	Unchecked	Checked	Unchecked	Checked	Unchecked	Checked	No	No			No	Pharmacist-in-charge	30	1	Open-ended contract	57.5	Female	53	Married/couple	Yes	No	Yes			3000	100	1	0.2	1
745	0	Unchecked	24	0	1	Unchecked	Unchecked	Unchecked	Unchecked	Unchecked	Unchecked	Unchecked	Unchecked	Unchecked	Unchecked	Unchecked	Unchecked	Checked	Unchecked	No	No			No	Pharmacist-in-charge	9	6	Open-ended contract	45	Female	34	Married/couple	Yes	No	Yes		No	650	70	1	0	1
746	51	Unchecked	52	7	2	Checked	Unchecked	Checked	Unchecked	Checked	Checked	Unchecked	Unchecked	Checked	Unchecked	Checked	Checked	Unchecked	Checked	No	No			No	Pharmacist-in-charge	26	20	Open-ended contract	57.5	Male	53	Married/couple	Yes	No	No			1600	130	1	1	2
747	44	Unchecked	71	8	7	Checked	Unchecked	Checked	Unchecked	Checked	Checked	Unchecked	Unchecked	Checked	Checked	Checked	Checked	Unchecked	Unchecked	No	No			No	Pharmacist-in-charge	30	21	Open-ended contract	45	Female	55	Married/couple	Yes	No	No			1200	50	1	0	0.5
748	22	Unchecked	67	3	2	Unchecked	Unchecked	Checked	Checked	Unchecked	Checked	Unchecked	Unchecked	Unchecked	Checked	Checked	Checked	Unchecked	Checked	No	Yes	Self medication	Phytotherapy	Yes	Pharmacist-in-charge	9	5	Open-ended contract	51	Male	35	Married/couple	Yes	No	Yes	No		4000	150	2	0	2.5
749	60	Unchecked	69	13	11	Unchecked	Unchecked	Unchecked	Checked	Checked	Checked	Unchecked	Unchecked	Checked	Checked	Checked	Checked	Checked	Checked	No	Yes	Self medication	Hypnotics	No	Pharmacist-in-charge	20	10	Open-ended contract	50	Male	44	Married/couple	Yes	No	No			1500	60	1	1	1
750	5	Unchecked	65	3	0	Unchecked	Unchecked	Unchecked	Unchecked	Checked	Unchecked	Unchecked	Unchecked	Unchecked	Unchecked	Checked	Checked	Checked	Unchecked	No	No			No	Pharmacist-in-charge	9	6	Open-ended contract		Female	33	Married/couple	Yes	No	Yes		No	500000	250	1	1	2
751	16	Unchecked	29	5	1	Unchecked	Unchecked	Checked	Unchecked	Checked	Checked	Checked	Unchecked	Unchecked	Unchecked	Checked	Checked	Checked	Checked	No	No			No	Pharmacist-in-charge	33	31	Open-ended contract	65	Male	58	Married/couple	Yes	No	Yes	No		15000	180	1	1	2
753	17	Unchecked	32	5	2	Unchecked	Unchecked	Unchecked	Unchecked	Checked	Checked	Unchecked	Unchecked	Unchecked	Unchecked	Checked	Checked	Unchecked	Unchecked	No	No			No	Pharmacist-in-charge	35	35	Open-ended contract	48	Male	61	Married/couple	Yes	No	Yes	No		170000	160	2	2	3
754	19	Unchecked	27	8	5	Unchecked	Unchecked	Unchecked	Unchecked	Unchecked	Unchecked	Unchecked	Unchecked	Unchecked	Unchecked	Unchecked	Unchecked	Checked	Checked	No	No			No	Pharmacist-in-charge	29	29	Open-ended contract	29	Male	56	Married/couple	Yes	No	Yes	No		15000	200	1	1	3.5
755	60	Unchecked	60	9	5	Unchecked	Checked	Checked	Unchecked	Unchecked	Unchecked	Unchecked	Unchecked	Unchecked	Unchecked	Checked	Unchecked	Unchecked	Checked	No	No			No	Pharmacist-in-charge	17	16	Open-ended contract	45	Female	42	Married/couple	Yes	No	No			7000	200	2	0	4
756	20	Checked	56	8	3	Checked	Checked	Checked	Unchecked	Unchecked	Checked	Unchecked	Unchecked	Unchecked	Unchecked	Unchecked	Checked	Checked	Checked	No	No			No	Pharmacist-in-charge	15	4	Open-ended contract	46	Female	41	Married/couple	Yes	No	Yes		No	1200	60	1	0	1
757	36	Unchecked	58	5	2	Unchecked	Unchecked	Unchecked	Unchecked	Checked	Unchecked	Unchecked	Unchecked	Unchecked	Unchecked	Unchecked	Checked	Unchecked	Checked	No	No			No	Pharmacist-in-charge	10	6	Open-ended contract	45	Male	41	Married/couple	Yes	No	Yes	No		1300	80	1	0	1
758	62	Unchecked	62	9	7	Unchecked	Unchecked	Unchecked	Unchecked	Unchecked	Unchecked	Unchecked	Unchecked	Unchecked	Unchecked	Unchecked	Unchecked	Unchecked	Unchecked						Pharmacist-in-charge	35	26	Open-ended contract	48	Male	60	Married/couple	Yes	No	Yes	No		160000	100	1	0	1.5
759	0	Unchecked	17	5	1	Unchecked	Unchecked	Unchecked	Unchecked	Unchecked	Checked	Unchecked	Unchecked	Unchecked	Unchecked	Unchecked	Checked	Unchecked	Unchecked	No	No			No	Pharmacist-in-charge	30	25	Open-ended contract	55	Male	57	Married/couple	Yes	No	No			60000	40	1	0	0
760	84	Unchecked	63	16	6	Unchecked	Unchecked	Checked	Checked	Unchecked	Checked	Checked	Unchecked	Unchecked	Checked	Checked	Checked	Unchecked	Checked	Yes	Yes	Medical prescription	Anxiolytics	No	Pharmacist-in-charge	27	27	Fixed-term contract	45	Female	56	Married/couple	Yes	Yes	Yes		No	2000	70	1	0	1
761	5	Unchecked	19	2	0	Unchecked	Unchecked	Checked	Unchecked	Checked	Unchecked	Unchecked	Unchecked	Unchecked	Checked	Unchecked	Checked	Unchecked	Unchecked	No				No	Assistant pharmacist	32	13	Open-ended contract	35	Female	57	Married/couple	Yes	No	Yes		No				2	4
762	17	Unchecked	20	2	1	Unchecked	Unchecked	Checked	Unchecked	Unchecked	Checked	Unchecked	Unchecked	Unchecked	Unchecked	Unchecked	Unchecked	Unchecked	Unchecked	No	No			No	Pharmacist-in-charge	33	19	Open-ended contract	40	Female	58	Single	Yes	No	Yes		No	1600	100	1	0.2	2
764	66	Unchecked	97	15	13	Checked	Checked	Unchecked	Unchecked	Checked	Unchecked	Unchecked	Checked	Checked	Checked	Unchecked	Checked	Unchecked	Checked	No	No			No	Assistant pharmacist	10	7	Open-ended contract	36	Female	34	Married/couple	Yes	No	No			7500	110	1	1	2
765	6	Unchecked	20	6	2	Unchecked	Unchecked	Unchecked	Unchecked	Unchecked	Checked	Unchecked	Unchecked	Unchecked	Unchecked	Unchecked	Unchecked	Unchecked	Unchecked	No	No			No	Pharmacist-in-charge	14	4	Open-ended contract	42	Male	36		Yes	Yes	Yes	No		3600	190	2	0	4
766	7	Unchecked	7	5	1	Unchecked	Unchecked	Checked	Unchecked	Checked	Unchecked	Unchecked	Unchecked	Unchecked	Unchecked	Unchecked	Checked	Unchecked	Unchecked	No	No			No	Pharmacy technician	7	4	Open-ended contract	35	Female	24	Married/couple	No	No	Yes		No	20000	250	2	1	4
767	64	Unchecked	68	12	1	Unchecked	Checked	Checked	Unchecked	Unchecked	Checked	Unchecked	Unchecked	Unchecked	Unchecked	Unchecked	Checked	Unchecked	Unchecked	No	No			No	Pharmacist-in-charge	20	8	Open-ended contract	12	Female	46	Married/couple	Yes	No	No			1500	200	1	1	1
768	17	Unchecked	2	3	1	Unchecked	Unchecked	Unchecked	Unchecked	Checked	Checked	Unchecked	Unchecked	Unchecked	Unchecked	Unchecked	Unchecked	Unchecked	Unchecked	No				No	Pharmacist-in-charge	3	6	Open-ended contract	45	Female	40	Married/couple	Yes	No	Yes			5000	300	1	4	6
769	65	Unchecked	72	10	7	Unchecked	Checked	Checked	Checked	Checked	Checked	Unchecked	Unchecked	Unchecked	Checked	Checked	Checked	Checked	Checked	No	No			No	Pharmacist-in-charge	25	15	Open-ended contract	40	Male	59	Married/couple	Yes	No	No			5500	230	1	1	3
770	45	Unchecked	32	11	4	Unchecked	Unchecked	Checked	Checked	Checked	Checked	Unchecked	Unchecked	Unchecked	Checked	Checked	Checked	Checked	Checked	No	No			No	Pharmacist-in-charge	35	26	Open-ended contract	45	Female	59	Married/couple	Yes	No	Yes		No	1700	130	1	1	1
771	66	Unchecked	67	14	8	Unchecked	Unchecked	Checked	Unchecked	Checked	Unchecked	Unchecked	Checked	Checked	Checked	Unchecked	Checked	Unchecked	Unchecked	No	Yes	Medical prescription	Phytotherapy	No	Pharmacy technician	18	14	Open-ended contract	29	Female	42	Married/couple	Yes	No	Yes		No	7500	100	1	1	3
772	52	Unchecked	52	11	5	Checked	Checked	Unchecked	Unchecked	Unchecked	Checked	Checked	Unchecked	Checked	Unchecked	Unchecked	Checked	Checked	Checked	No	No			No	Pharmacist-in-charge	22	11	Open-ended contract	62	Female	46	Married/couple	Yes	No	No			15000	100	1	0.5	0
773	9	Unchecked	27	7	1	Unchecked	Unchecked	Checked	Unchecked	Checked	Unchecked	Unchecked	Unchecked	Unchecked	Unchecked	Unchecked	Unchecked	Unchecked	Unchecked	No	No			No	Pharmacy technician	22	4	Open-ended contract	35	Female	41	Married/couple	Yes	No	Yes		No	14000	250	2	1	4
774	59	Checked	60	11	5	Unchecked	Unchecked	Checked	Checked	Checked	Checked	Checked	Checked	Checked	Checked	Checked	Checked	Checked	Checked	No	No			No	Pharmacist-in-charge	33	25	Open-ended contract	40	Female	56	Married/couple	Yes	No	No			50000	70	1	0.7	1
775	78	Unchecked	77	3	4	Checked	Unchecked	Checked	Unchecked	Unchecked	Checked	Unchecked	Unchecked	Unchecked	Unchecked	Checked	Unchecked	Unchecked	Checked	Yes	Yes	Medical prescription	Anxiolytics		Pharmacist-in-charge	32	25	Open-ended contract	44	Male	59	Single	Yes	No	Yes	No		12000	155	1	1	2.5
776	61	Unchecked	58	11	10	Checked	Unchecked	Checked	Checked	Checked	Checked	Unchecked	Unchecked	Unchecked	Checked	Checked	Checked	Checked	Checked	No	No			No	Pharmacist-in-charge	25	18	Open-ended contract	70	Male	50	Married/couple	Yes	Yes	Yes	No		30000	80	1	1	1
777	28	Unchecked	23	6	1	Unchecked	Unchecked	Checked	Unchecked	Unchecked	Checked	Unchecked	Unchecked	Unchecked	Checked	Unchecked	Unchecked	Unchecked	Unchecked	No	No			No	Pharmacist-in-charge	8	12	Open-ended contract	34	Female	39	Married/couple	Yes	No	No			15000	250	2	1	4
778	29	Checked	66	8	5	Checked	Unchecked	Checked	Unchecked	Checked	Checked	Unchecked	Unchecked	Checked	Unchecked	Checked	Unchecked	Unchecked	Checked	No	No			No	Pharmacist-in-charge	23	23	Open-ended contract	50	Male	50	Married/couple	Yes	No	Yes	No		42000	200	1	2	3
779	67	Checked	60	13	10	Unchecked	Unchecked	Checked	Checked	Checked	Checked	Unchecked	Unchecked	Unchecked	Unchecked	Checked	Checked	Checked	Checked	No	Yes	Self medication	Anxiolytics	No	Pharmacist-in-charge	22	16	Open-ended contract	30	Female	46	Married/couple	Yes	No	Yes		No	1300	80	1	0	2
780	50	Unchecked	55	8	4	Unchecked	Unchecked	Checked	Checked	Checked	Checked	Checked	Unchecked	Unchecked	Checked	Checked	Checked	Checked	Checked	No	No			No	Pharmacist-in-charge	30	2	Open-ended contract	45	Female	54	Married/couple	Yes	No	No			13000	175	1	2	4
781	77	Unchecked	69	12	6	Checked	Unchecked	Checked	Unchecked	Checked	Checked	Unchecked	Unchecked	Unchecked	Unchecked	Checked	Checked	Unchecked	Checked	No	No			No	Pharmacist-in-charge	10	10	Open-ended contract	65	Male	35	Married/couple	Yes	No	Yes	No		4200	240	1	2	5
782	60	Unchecked	16	8	2	Unchecked	Unchecked	Checked	Unchecked	Unchecked	Checked	Checked	Unchecked	Unchecked	Unchecked	Unchecked	Unchecked	Unchecked	Unchecked	No	No			No	Pharmacy technician	30	30	Open-ended contract	30	Female	46	Married/couple	Yes	No	No			5000	120	1	1	3
783	12	Unchecked	57	6	1	Unchecked	Unchecked	Checked	Unchecked	Unchecked	Unchecked	Checked	Unchecked	Unchecked	Unchecked	Checked	Unchecked	Unchecked	Checked	No	No			No	Pharmacist-in-charge	33	4	Open-ended contract	39	Male	63	Married/couple	Yes	No	Yes	No			450	4	4
784	31	Unchecked	66	9	9	Unchecked	Unchecked	Unchecked	Checked	Checked	Checked	Unchecked	Unchecked	Unchecked	Checked	Unchecked	Unchecked	Checked	Unchecked	No	No			Yes	Pharmacist-in-charge	22	4	Open-ended contract	50	Female	45	Married/couple	Yes	No	Yes		No	35000	100	1	0	1
785	13	Checked	75	2	5	Unchecked	Unchecked	Checked	Unchecked	Unchecked	Unchecked	Unchecked	Unchecked	Unchecked	Unchecked	Checked	Unchecked	Unchecked	Unchecked	No	No				Pharmacist-in-charge	40	20	Open-ended contract	20	Female	64	Single	No	No	No					2	1	1
786	80	Unchecked	94	17	10	Unchecked	Checked	Checked	Unchecked	Checked	Checked	Checked	Unchecked	Unchecked	Unchecked	Checked	Checked	Checked	Checked	No	No			No	Pharmacist-in-charge	10	3	Open-ended contract	55	Female	35	Married/couple	Yes	No	Yes		No	151000	150	1	1	2
787	34	Unchecked	93	11	5	Unchecked	Unchecked	Unchecked	Unchecked	Checked	Checked	Checked	Unchecked	Unchecked	Unchecked	Checked	Unchecked	Checked	Checked	No	No			No	Pharmacist-in-charge	30	30	Open-ended contract	48	Female	53	Married/couple	Yes	No	Yes		No	950	75	1	0	0
788	69	Checked	31	7	5	Unchecked	Unchecked	Checked	Unchecked	Unchecked	Unchecked	Unchecked	Checked	Checked	Unchecked	Unchecked	Unchecked	Unchecked	Checked	Yes	Yes	Self medication	Phytotherapy	No	Pharmacist-in-charge	25	14	Open-ended contract	28	Female	51	Married/couple		No	No			40000	300	2	3	2
789	1	Unchecked	23	4	0	Unchecked	Unchecked	Unchecked	Unchecked	Unchecked	Checked	Checked	Unchecked	Unchecked	Unchecked	Unchecked	Unchecked	Unchecked	Unchecked	No				No	Pharmacist-in-charge	30	24	Open-ended contract	37.5	Female	58	Married/couple	No	No	Yes		No	20000	400	2	2	8
790	21	Unchecked	65	5	6	Unchecked	Unchecked	Unchecked	Unchecked	Checked	Checked	Checked	Unchecked	Unchecked	Unchecked	Checked	Checked	Unchecked	Checked	No	Yes	Self medication	Anxiolytics	No	Pharmacist-in-charge	35	25	Open-ended contract	50	Female	58	Single	No	Yes	Yes		No	820	80	1	1	0
791	6	Checked	60	5	2	Unchecked	Unchecked	Unchecked	Unchecked	Unchecked	Unchecked	Unchecked	Unchecked	Unchecked	Unchecked	Unchecked	Unchecked	Unchecked	Checked	No	No			No	Pharmacist-in-charge	17	4	Open-ended contract	35	Female	42	Married/couple	Yes	No	No			4000	100	2	0.85	2.25
793	0	Unchecked	9	2	1	Unchecked	Unchecked	Unchecked	Unchecked	Unchecked	Unchecked	Unchecked	Unchecked	Checked	Unchecked	Unchecked	Unchecked	Unchecked	Checked	No	No			No	Pharmacy technician	20	19	Open-ended contract	37.5	Male	43	Married/couple	Yes	Yes	Yes			1200	80	1	0	0
794	6	Checked	11	3	3	Unchecked	Unchecked	Unchecked	Unchecked	Unchecked	Unchecked	Unchecked	Unchecked	Unchecked	Unchecked	Unchecked	Unchecked	Unchecked	Unchecked		No				Pharmacist-in-charge	17	15	Open-ended contract	50	Male	46	Married/couple	Yes	No	Yes	No		5000	500	2	5	7
795	90	Checked	92	13	7	Unchecked	Checked	Checked	Checked	Checked	Checked	Unchecked	Unchecked	Unchecked	Checked	Checked	Checked	Checked	Checked	No	No			No	Pharmacist-in-charge	10	5	Open-ended contract	39	Female	35	Married/couple	Yes	No	Yes		No	41000	130	1	0	2
796	23	Unchecked	4	6	2	Unchecked	Unchecked	Checked	Unchecked	Checked	Unchecked	Checked	Unchecked	Unchecked	Unchecked	Checked	Unchecked	Unchecked	Unchecked	No	No			No	Pharmacy technician	38	38	Open-ended contract	39	Female	58	Single	No	No	Yes		No	15000	250	2	1	4
797	10	Checked	27	2	1	Unchecked	Unchecked	Unchecked	Unchecked	Unchecked	Unchecked	Checked	Unchecked	Unchecked	Unchecked	Unchecked	Checked	Unchecked	Checked	No	No			No	Assistant pharmacist	5	2	Open-ended contract	35	Male	37	Married/couple	Yes	Yes	Yes	No		1000000		1	1	2
798	44	Unchecked	68	7	3	Unchecked	Unchecked	Checked	Checked	Checked	Checked	Checked	Unchecked	Unchecked	Unchecked	Unchecked	Unchecked	Checked	Checked	No	No			No	Pharmacist-in-charge	17	3	Open-ended contract	45	Female	42	Widower	Yes	No	Yes			4000	500	3	1	6
799	28	Unchecked	68	11	3	Unchecked	Unchecked	Checked	Unchecked	Checked	Checked	Checked	Unchecked	Unchecked	Unchecked	Checked	Checked	Checked	Checked	No	Yes	Self medication	Phytotherapy	No	Pharmacist-in-charge	35	30	Open-ended contract	55	Female	61	Widower	Yes	No	Yes		No	2200	100	1	1.5	1.5
800	73	Checked	87	19	9	Unchecked	Checked	Checked	Unchecked	Unchecked	Checked	Unchecked	Unchecked	Checked	Unchecked	Checked	Checked	Unchecked	Checked	No	No			Yes	Pharmacist-in-charge	18	5	Open-ended contract	50	Female	44	Married/couple	Yes	Yes	Yes		No	800	150	1	1	2
801	60	Unchecked	71	4	5	Checked	Unchecked	Unchecked	Unchecked	Unchecked	Checked	Checked	Unchecked	Unchecked	Unchecked	Unchecked	Unchecked	Checked	Unchecked	No	No			No	Pharmacist-in-charge	28	28	Open-ended contract	47	Female	52	Married/couple	Yes	No	No			260	70	1	0	1
802	62	Unchecked	66	8	6	Unchecked	Unchecked	Checked	Unchecked	Unchecked	Checked	Unchecked	Unchecked	Unchecked	Checked	Checked	Unchecked	Unchecked	Unchecked	No	No			No	Pharmacist-in-charge	10	10	Open-ended contract		Male	53	Married/couple	Yes	No	Yes	No			110	1	0	1
803	29	Unchecked	66	6	2	Unchecked	Unchecked	Unchecked	Unchecked	Unchecked	Checked	Unchecked	Unchecked	Unchecked	Unchecked	Unchecked	Unchecked	Unchecked	Checked	No	No			No	Pharmacist-in-charge	1	14	Open-ended contract	60	Female	39	Single	Yes	Yes	Yes		Yes	1700	80	1	0	3
804	32	Unchecked	40	8	1	Unchecked	Unchecked	Checked	Unchecked	Checked	Checked	Unchecked	Unchecked	Unchecked	Unchecked	Checked	Unchecked	Unchecked	Checked	No	No			No	Pharmacist-in-charge	32	15	Open-ended contract	40	Female	56	Married/couple	Yes	No	Yes		No	2000	110	1	1	3.5
805	67	Unchecked	34	9	9	Unchecked	Unchecked	Checked	Unchecked	Checked	Checked	Unchecked	Unchecked	Unchecked	Checked	Checked	Checked	Unchecked	Checked	No	No			No	Pharmacist-in-charge	5	3	Open-ended contract	44	Male	34	Married/couple	No	No	Yes	No		5000	80	1	0.25	4.5
806	56	Checked	80	11	6	Checked	Unchecked	Checked	Unchecked	Unchecked	Checked	Checked	Unchecked	Unchecked	Checked	Checked	Checked	Checked	Checked	No	No			No	Pharmacist-in-charge	14	11	Open-ended contract	45	Female	40	Married/couple	Yes	No	Yes		No	200000	60	1	0.5	0.8
807	40	Unchecked		5	4	Checked	Unchecked	Checked	Unchecked	Checked	Unchecked	Unchecked	Unchecked	Unchecked	Unchecked	Unchecked	Unchecked	Checked	Checked	No	No			No	Pharmacist-in-charge	23	8	Open-ended contract	55	Female	46	Married/couple	Yes	No	Yes		No	20000	70	1	0	1.1
808	23	Unchecked	28	7	0	Unchecked	Unchecked	Unchecked	Unchecked	Unchecked	Unchecked	Checked	Unchecked	Unchecked	Unchecked	Checked	Checked	Unchecked	Checked	No	No			No	Pharmacy technician	42	38	Open-ended contract	39	Female	59	Married/couple	Yes	No	Yes			18000	250	2	1	3
809	11	Unchecked	40	3	1	Unchecked	Unchecked	Unchecked	Unchecked	Unchecked	Checked	Unchecked	Unchecked	Unchecked	Checked	Unchecked	Unchecked	Checked	Checked	No	No			No	Pharmacist-in-charge	12	3	Open-ended contract	42	Female	38	Married/couple	Yes	No	Yes		No	2500	120	1	0.5	1.5
810	59	Unchecked	68	10	4	Checked	Unchecked	Checked	Unchecked	Unchecked	Checked	Unchecked	Unchecked	Unchecked	Unchecked	Unchecked	Checked	Unchecked	Checked	No	No			No	Pharmacist-in-charge	14	2	Open-ended contract	60	Female	39	Single	Yes	Yes	Yes		No	10000	175	2	0	2
811	81	Unchecked	86	10	10	Unchecked	Unchecked	Unchecked	Checked	Checked	Checked	Unchecked	Unchecked	Checked	Checked	Checked	Checked	Checked	Checked	No	No			No	Pharmacist-in-charge	29	3	Open-ended contract	50	Male	55	Married/couple	Yes	No	Yes	No		9000	130	2	1.5	1
812	63	Checked	60	14	6	Checked	Checked	Checked	Checked	Checked	Checked	Checked	Unchecked	Unchecked	Checked	Checked	Checked	Checked	Checked	No	Yes	Self medication	Hypnotics	No	Pharmacist-in-charge	35	35	Open-ended contract	77	Male	59	Married/couple	Yes	No	Yes	No		12000	150	1	1	1
813	12	Unchecked	8	2	2	Unchecked	Unchecked	Unchecked	Unchecked	Unchecked	Unchecked	Unchecked	Unchecked	Unchecked	Checked	Unchecked	Unchecked	Checked	Checked	No	No			No	Pharmacist-in-charge	30	30	Open-ended contract	48	Female	54	Single	No	No	No			1200	150	1	1	2
814	87	Unchecked	80	15	11	Unchecked	Unchecked	Unchecked	Unchecked	Unchecked	Checked	Unchecked	Unchecked	Unchecked	Unchecked	Checked	Checked	Unchecked	Checked	No	Yes	Self medication	Anxiolytics	No	Pharmacist-in-charge	23	12	Open-ended contract		Male	47	Married/couple	Yes	No	Yes				80	1	1	1
815	68	Unchecked	66	16	11	Checked	Checked	Checked	Unchecked	Checked	Checked	Unchecked	Unchecked	Unchecked	Unchecked	Checked	Checked	Checked	Checked	No	No			Yes	Pharmacist-in-charge	35	35	Open-ended contract	50	Male	62	Married/couple	Yes	No	Yes			12000	120	1	1	2
816	71	Checked	71	8	1	Checked	Unchecked	Checked	Unchecked	Unchecked	Checked	Checked	Unchecked	Unchecked	Checked	Unchecked	Unchecked	Checked	Checked	No	No			No	Pharmacist-in-charge	30	24	Open-ended contract	60	Male	58	Married/couple	Yes	No	Yes	No		10000	300	1	4	10
818	16	Unchecked	43	5	6	Unchecked	Unchecked	Checked	Unchecked	Unchecked	Unchecked	Unchecked	Unchecked	Unchecked	Unchecked	Unchecked	Checked	Checked	Checked	No	No			No	Pharmacist-in-charge	32	32	Open-ended contract	45	Female	56	Married/couple	Yes	No	Yes			26000	160	1	1	2
820	51	Checked	45	12	9	Unchecked	Unchecked	Unchecked	Unchecked	Checked	Unchecked	Unchecked	Unchecked	Checked	Checked	Checked	Checked	Checked	Checked	Yes	Yes	Medical prescription	Anxiolytics	No	Pharmacist-in-charge	14	10	Open-ended contract	47	Female	38	Married/couple	Yes	No	Yes		No	14000	90	2	0	1
821	34	Unchecked	65	10	6	Unchecked	Unchecked	Checked	Unchecked	Checked	Checked	Unchecked	Unchecked	Unchecked	Unchecked	Checked	Checked	Checked	Checked	No	No			Yes	Pharmacist-in-charge	16	13	Open-ended contract	60	Female	47	Married/couple	Yes	No	Yes				250	2	2	2
822	77	Unchecked	78	17	12	Checked	Checked	Checked	Unchecked	Checked	Checked	Unchecked	Unchecked	Unchecked	Checked	Checked	Checked	Checked	Checked	No	Yes	Self medication	Anxiolytics	No	Pharmacist-in-charge	15	9	Open-ended contract		Female	42	Married/couple	Yes	No	Yes		No	1350	50	1	0	1
823	74	Checked	75	12	8	Unchecked	Unchecked	Checked	Unchecked	Unchecked	Checked	Unchecked	Unchecked	Unchecked	Unchecked	Checked	Unchecked	Unchecked	Unchecked	No	No			No	Pharmacist-in-charge	35	19	Open-ended contract	40	Female	58	Married/couple	Yes	Yes	No			2500	90	1	0.25	2
824	74	Unchecked	87	17	12	Unchecked	Unchecked	Unchecked	Checked	Checked	Unchecked	Unchecked	Unchecked	Unchecked	Unchecked	Checked	Checked	Checked	Checked	No	Yes	Self medication	Anxiolytics	No	Pharmacist-in-charge	30	30	Open-ended contract	54	Male	65	Married/couple	Yes	No	Yes	No		40000	50	2
825	51	Unchecked	52	10	6	Checked	Unchecked	Checked	Unchecked	Unchecked	Checked	Unchecked	Unchecked	Unchecked	Unchecked	Unchecked	Unchecked	Checked	Checked	No	No			No	Pharmacist-in-charge	35	30	Open-ended contract	45	Male	57	Married/couple	Yes	No	Yes	No		7000	200	1	1.3	2.5
826	57	Checked	84	6	4	Unchecked	Unchecked	Unchecked	Checked	Checked	Unchecked	Checked	Checked	Checked	Checked	Checked	Unchecked	Checked	Checked	No	No			Yes	Assistant pharmacist	17	3	Open-ended contract	35	Female	39	Married/couple	Yes	No	Yes		No	50000	300	1	2	6
827	88	Unchecked	80	13	4	Checked	Checked	Checked	Unchecked	Checked	Checked	Checked	Checked	Unchecked	Checked	Checked	Checked	Checked	Checked	No	Yes	Self medication	Phytotherapy	No	Pharmacist-in-charge	35	30	Open-ended contract	60	Male	59	Married/couple	Yes	No	Yes	No		120000	330	1	2	4
830	56	Unchecked	71	5	4	Checked	Checked	Unchecked	Unchecked	Checked	Checked	Checked	Checked	Checked	Unchecked	Checked	Unchecked	Checked	Checked	No	No			No	Pharmacist-in-charge	35	31	Open-ended contract	50	Female	61	Married/couple	Yes	No	No			2000	200	1	1.5	2
831	32	Unchecked	15	5	3	Unchecked	Unchecked	Checked	Unchecked	Unchecked	Checked	Checked	Unchecked	Unchecked	Unchecked	Unchecked	Unchecked	Unchecked	Unchecked	Yes	Yes	Self medication	Phytotherapy	No	Pharmacist-in-charge	35	25	Open-ended contract	55	Female	60	Single	Yes	No	Yes		No	20000	70	1	0	1
832	86	Unchecked	78	16	7	Checked	Unchecked	Unchecked	Unchecked	Checked	Checked	Unchecked	Unchecked	Unchecked	Checked	Checked	Checked	Checked	Checked	No	Yes	Self medication	Anxiolytics	No	Pharmacist-in-charge	10	1	Open-ended contract	70	Female	44	Married/couple	Yes	No	Yes		No	5000	300	1	2	6
833	81	Checked	81	10	8	Checked	Checked	Checked	Unchecked	Unchecked	Checked	Unchecked	Unchecked	Unchecked	Unchecked	Unchecked	Checked	Unchecked	Unchecked	No	Yes	Self medication	Hypnotics	No	Pharmacist-in-charge	10	5	Open-ended contract	60	Male	36	Married/couple	Yes	No	Yes	No		10000	180	1	1.5	2.8
834	64	Unchecked	83	7	2	Checked	Checked	Checked	Unchecked	Unchecked	Checked	Checked	Unchecked	Unchecked	Checked	Unchecked	Checked	Unchecked	Unchecked	No	No			Yes	Assistant pharmacist	9	2	Fixed-term contract	32	Male	34	Married/couple	Yes	No	Yes	No		50000	170	1	1.5	6
835	67	Unchecked	49	8	7	Checked	Unchecked	Checked	Checked	Checked	Checked	Unchecked	Checked	Checked	Checked	Checked	Checked	Checked	Checked	No	No			No	Pharmacist-in-charge	25	13	Open-ended contract	50	Male	50	Married/couple	Yes	No	Yes	No		4500	180	1	1	4
836	67	Unchecked	62	10	10	Unchecked	Unchecked	Checked	Checked	Checked	Checked	Checked	Unchecked	Unchecked	Checked	Checked	Checked	Checked	Checked	No	No			No	Pharmacist-in-charge	11	7	Fixed-term contract	60	Male	51	Married/couple	Yes	No	Yes	No		40000	90	1	0	1
837	60	Unchecked	67	8	4	Checked	Unchecked	Checked	Unchecked	Checked	Checked	Unchecked	Unchecked	Unchecked	Unchecked	Unchecked	Unchecked	Checked	Checked	No	No			No	Pharmacist-in-charge	15	15	Open-ended contract	40	Female	38	Married/couple	Yes	No	Yes			5000	180	1	1	2
838	0	Unchecked	14	3	1	Unchecked	Unchecked	Unchecked	Unchecked	Unchecked	Checked	Unchecked	Unchecked	Unchecked	Unchecked	Unchecked	Unchecked	Unchecked	Unchecked	No	No			No	Pharmacist-in-charge	29	26	Open-ended contract	35	Female	53	Married/couple	Yes	No	Yes		No	2400	300	2	1	4
839	79	Unchecked	79	15	3	Unchecked	Unchecked	Unchecked	Unchecked	Unchecked	Unchecked	Unchecked	Unchecked	Checked	Checked	Checked	Checked	Checked	Checked	No	No			No	Pharmacist-in-charge	32	34	Open-ended contract	45	Female	58	Married/couple	Yes	No	Yes		No	10000	50	1	0.66	0
841	70	Unchecked	71	18	6	Unchecked	Unchecked	Unchecked	Unchecked	Checked	Checked	Unchecked	Unchecked	Unchecked	Unchecked	Checked	Checked	Checked	Checked	No	No			No	Pharmacist-in-charge	29	15	Open-ended contract	45	Male	56	Married/couple	Yes	Yes	Yes			36000	220		1	5
842	74	Unchecked	76	11	10	Unchecked	Unchecked	Checked	Checked	Checked	Checked	Checked	Unchecked	Unchecked	Checked	Checked	Checked	Unchecked	Checked	No	No			Yes	Pharmacist-in-charge	11	5	Open-ended contract	80	Female	37	Married/couple	Yes	Yes	Yes		Yes	12000	200	1	0	1
843	77	Unchecked	63	15	10	Unchecked	Unchecked	Checked	Checked	Checked	Checked	Checked	Unchecked	Unchecked	Unchecked	Checked	Checked	Checked	Checked	No	No				Pharmacist-in-charge	30	7	Open-ended contract	55	Female	57	Married/couple	Yes	No	No			155000	150	1	1	2
844	38	Checked	63	15	7	Unchecked	Unchecked	Checked	Unchecked	Unchecked	Checked	Checked	Unchecked	Unchecked	Unchecked	Checked	Unchecked	Unchecked	Checked	No	No			No	Pharmacist-in-charge	33	25	Open-ended contract	50	Female	55	Married/couple	Yes	No	No			6000	80	1.5	0.5	2
845	71	Unchecked	70	13	11	Checked	Checked	Checked	Checked	Checked	Checked	Checked	Checked	Checked	Checked	Checked	Checked	Checked	Checked	No	No			Yes	Pharmacist-in-charge	25	11	Open-ended contract	60	Male	54	Married/couple	Yes	No	Yes	No		4000	220	2	0	4
846	76	Unchecked	69	12	5	Checked	Unchecked	Unchecked	Unchecked	Checked	Checked	Checked	Checked	Unchecked	Checked	Checked	Checked	Checked	Checked	No	No			No	Pharmacist-in-charge	30	30	Open-ended contract	37	Female	51	Married/couple	Yes	No	No			200000	120		1	3
847	83	Unchecked	89	19	15	Checked	Unchecked	Checked	Checked	Checked	Checked	Checked	Unchecked	Checked	Checked	Checked	Checked	Checked	Checked	Yes	Yes	Self medication	Anxiolytics	Yes	Pharmacist-in-charge	12	8	Open-ended contract	45	Female	38	Married/couple	Yes	Yes	Yes		No	4000	200	1	1	3
848	66	Unchecked	62	9	2	Unchecked	Unchecked	Checked	Unchecked	Unchecked	Unchecked	Unchecked	Unchecked	Checked	Unchecked	Unchecked	Unchecked	Unchecked	Checked	No	No			No	Pharmacist-in-charge	20	15	Open-ended contract	50	Male	45	Married/couple	Yes	No	Yes	No		3500	160	1	1.5	4
849	74	Unchecked	79	18	9	Checked	Unchecked	Checked	Checked	Checked	Checked	Checked	Unchecked	Unchecked	Checked	Checked	Unchecked	Checked	Checked	No	No			No	Pharmacist-in-charge	40	27	Open-ended contract	40		61	Married/couple	Yes	No	Yes			8500	100		2	1
850	67	Unchecked	62	7	3	Checked	Unchecked	Checked	Unchecked	Unchecked	Checked	Unchecked	Unchecked	Unchecked	Unchecked	Unchecked	Unchecked	Unchecked	Unchecked	No	No			No	Pharmacist-in-charge	17	15	Open-ended contract	75	Male	43	Married/couple	Yes	No	No			3500	285	1	3	7
851	27	Unchecked	54	5	5	Checked	Unchecked	Checked	Unchecked	Checked	Checked	Unchecked	Unchecked	Unchecked	Unchecked	Checked	Unchecked	Unchecked	Checked	No	No			No	Pharmacist-in-charge	33	25	Open-ended contract	45	Female	56	Married/couple	Yes	Yes	Yes		No	3500	120	1	1	1.5
852	79	Checked	57	5	3	Checked	Checked	Checked	Checked	Checked	Checked	Unchecked	Unchecked	Checked	Checked	Checked	Unchecked	Checked	Checked	No	Yes	Self medication	Anxiolytics	No	Pharmacist-in-charge	40	20	Open-ended contract	70	Male	63	Single	Yes	No				1000	150	1	0.5	2
853	60	Unchecked	61	6	1	Checked	Checked	Checked	Unchecked	Checked	Unchecked	Unchecked	Unchecked	Unchecked	Unchecked	Checked	Unchecked	Unchecked	Unchecked	No	No			No	Assistant pharmacist	6	4	Open-ended contract	36	Female	30	Married/couple	No	No	Yes		No	20000	250	1	1	4
854	51	Unchecked	50	9	10	Unchecked	Unchecked	Unchecked	Checked	Checked	Unchecked	Unchecked	Unchecked	Unchecked	Unchecked	Checked	Unchecked	Unchecked	Checked	No	No			Yes	Pharmacist-in-charge	30	14	Open-ended contract	45	Male	57	Married/couple	Yes	Yes	Yes	No		20000	100	0	0	1.5
855	26	Unchecked	55	6	2	Unchecked	Unchecked	Checked	Unchecked	Checked	Checked	Unchecked	Unchecked	Unchecked	Checked	Checked	Checked	Unchecked	Checked	No	No			No	Pharmacist-in-charge	32	10	Open-ended contract	45	Female	57	Married/couple	Yes	No	No			2500	280	2	1	4
856	20	Unchecked	39	6	4	Checked	Unchecked	Unchecked	Unchecked	Checked	Checked	Unchecked	Unchecked	Unchecked	Unchecked	Unchecked	Unchecked	Checked	Checked	No	No			No	Pharmacist-in-charge	24	24	Open-ended contract	50	Female	48	Married/couple	Yes	No	No			5000	180	2	0	4
857	99	Unchecked	82	15	2	Checked	Unchecked	Checked	Unchecked	Unchecked	Checked	Checked	Unchecked	Unchecked	Checked	Checked	Checked	Unchecked	Checked	No	No			No	Pharmacist-in-charge	25	13	Open-ended contract	72	Female	52	Married/couple	Yes	No	Yes		No	5500	200	2	0.5	4
858	7	Unchecked	24	7	1	Unchecked	Checked	Checked	Unchecked	Checked	Checked	Unchecked	Unchecked	Unchecked	Unchecked	Unchecked	Checked	Unchecked	Checked	No	No			No	Pharmacist-in-charge	30	25	Open-ended contract	48	Male	55	Married/couple	Yes	Yes	Yes	No		3200	230	2	2	4
859	46	Unchecked	70	3	2	Unchecked	Unchecked	Unchecked	Unchecked	Checked	Checked	Unchecked	Unchecked	Unchecked	Unchecked	Checked	Unchecked	Checked	Checked	No	No			No	Pharmacist-in-charge	34	32	Open-ended contract	45	Male	57	Married/couple	Yes	No	No			20000	90	1	1	2
860	72	Unchecked	64	13	7	Checked	Unchecked	Checked	Unchecked	Checked	Checked	Unchecked	Unchecked	Checked	Unchecked	Checked	Unchecked	Unchecked	Checked	No	No			Yes	Pharmacist-in-charge	25	24	Open-ended contract	57.5	Male	54	Married/couple	No	No	Yes	No		800	65	1	1	1
861	46	Unchecked	49	10	3	Unchecked	Unchecked	Unchecked	Unchecked	Checked	Unchecked	Unchecked	Unchecked	Checked	Checked	Checked	Checked	Unchecked	Unchecked	No	No			No	Pharmacy technician	22	22	Open-ended contract	32	Female	44	Married/couple	Yes	Yes	No			30000	120	1	1	4
863	47	Unchecked	33	3	2	Unchecked	Unchecked	Unchecked	Unchecked	Checked	Unchecked	Unchecked	Checked	Unchecked	Unchecked	Checked	Unchecked	Unchecked	Checked	No	No			No	Pharmacist-in-charge	30	20	Open-ended contract	40	Female	53	Married/couple	Yes	No	Yes		Yes	6000	180	2	0	3
864	35	Unchecked	39	9	3	Unchecked	Unchecked	Checked	Unchecked	Unchecked	Unchecked	Checked	Unchecked	Unchecked	Checked	Unchecked	Unchecked	Unchecked	Checked	No	No			No	Assistant pharmacist	7	7	Open-ended contract	35	Female	31	Single	No	No	No			10000	140	1	1	1
865	89	Unchecked	92	19	13	Checked	Checked	Checked	Unchecked	Checked	Checked	Checked	Unchecked	Checked	Checked	Checked	Unchecked	Checked	Checked	Yes	Yes	Medical prescription	Hypnotics	No	Pharmacist-in-charge	11	10	Open-ended contract	57.5	Male	47	Married/couple	Yes	No	Yes	No		4000	250	1	2	3
866	14	Unchecked	10	5	0	Unchecked	Unchecked	Checked	Unchecked	Unchecked	Unchecked	Unchecked	Unchecked	Unchecked	Unchecked	Unchecked	Checked	Unchecked	Unchecked	No	No			No	Pharmacist-in-charge	12	8	Open-ended contract	48	Female	36	Married/couple	Yes	No	No			30000	60	1	0	1
867	35	Unchecked	78	9	2	Unchecked	Unchecked	Unchecked	Unchecked	Checked	Unchecked	Checked	Unchecked	Checked	Unchecked	Unchecked	Checked	Unchecked	Checked	No	No			No	Assistant pharmacist	17	15	Open-ended contract	35	Female	39	Married/couple	Yes	Yes	Yes		No	3500	150	1	1	2
868	29	Unchecked	37	2	1	Unchecked	Unchecked	Unchecked	Unchecked	Checked	Unchecked	Checked	Unchecked	Unchecked	Unchecked	Unchecked	Unchecked	Unchecked	Unchecked	No	No			No	Assistant pharmacist	4	7	Open-ended contract	35	Female	28	Single	No	No	Yes		No	15000	250	2	2	4
869	72	Unchecked	88	11	9	Checked	Unchecked	Checked	Unchecked	Checked	Checked	Unchecked	Unchecked	Unchecked	Checked	Checked	Checked	Checked	Checked	No	No			No	Pharmacist-in-charge	15	6	Open-ended contract	50	Male	40	Married/couple	Yes	No	Yes	No		300000	100	1	1	1
870	68	Unchecked	67	16	11	Unchecked	Unchecked	Checked	Unchecked	Checked	Unchecked	Unchecked	Unchecked	Unchecked	Checked	Checked	Unchecked	Unchecked	Unchecked	No	No			No	Pharmacist-in-charge	26	11	Open-ended contract	60	Male	53	Married/couple	Yes	No	No			1200	300	1	1	1.5
871	68	Unchecked	54	16	13	Unchecked	Unchecked	Checked	Checked	Checked	Checked	Checked	Checked	Checked	Checked	Checked	Checked	Checked	Unchecked	No	No			No	Pharmacist-in-charge	20	4	Open-ended contract	50	Male	47	Married/couple	Yes	No	Yes	No		8000	82	1	0.5	2
872	41	Unchecked	49	7	1	Checked	Unchecked	Checked	Unchecked	Checked	Checked	Checked	Unchecked	Unchecked	Unchecked	Unchecked	Unchecked	Unchecked	Unchecked	No	No			No	Assistant pharmacist	8	4	Open-ended contract	35	Female	31	Married/couple	No	Yes	Yes		No	8000	135	1	2	2
873	64	Checked	83	12	3	Checked	Checked	Checked	Unchecked	Checked	Checked	Checked	Unchecked	Unchecked	Unchecked	Checked	Checked	Checked	Checked	No	No			No	Pharmacist-in-charge	20	4	Open-ended contract	60	Male	44	Married/couple	Yes	No	Yes			20000	280	2	1	5
874	59	Unchecked	71	11	8	Unchecked	Unchecked	Checked	Checked	Checked	Unchecked	Unchecked	Unchecked	Unchecked	Unchecked	Checked	Unchecked	Unchecked	Unchecked	No	No			No	Assistant pharmacist	30	23	Open-ended contract	35	Female	55	Married/couple	Yes	Yes	Yes		No	19800	100	1	1	1
875	14	Checked	18	4	1	Unchecked	Unchecked	Checked	Unchecked	Checked	Unchecked	Checked	Unchecked	Unchecked	Unchecked	Unchecked	Unchecked	Checked	Checked	No	No			No	Pharmacist-in-charge	4	3	Open-ended contract	42	Female	27	Married/couple	No	No	Yes		No	1800	160	2	1	3
876	66	Checked	89	10	7	Checked	Unchecked	Checked	Unchecked	Unchecked	Checked	Unchecked	Checked	Checked	Unchecked	Unchecked	Unchecked	Unchecked	Checked	No	No			No	Pharmacist-in-charge	6	6	Open-ended contract	40	Female	33	Married/couple	Yes	No	Yes		No	3500	140	1	1	2
877	93	Checked	93	18	14	Checked	Checked	Checked	Checked	Checked	Checked	Checked	Unchecked	Checked	Checked	Checked	Checked	Checked	Checked	No	Yes	Self medication	Phytotherapy	No	Pharmacist-in-charge	21	4	Open-ended contract	60	Female	46	Married/couple	Yes	No	Yes		No	20000	250	2	1	8
878	42	Unchecked	63	13	3	Unchecked	Unchecked	Unchecked	Checked	Checked	Checked	Checked	Unchecked	Unchecked	Checked	Checked	Checked	Unchecked	Checked	No	No			No	Pharmacist-in-charge	29	29	Open-ended contract	50	Female	54		Yes	No	Yes		No	1900	60	1	0	0
879	2	Unchecked	8	1	1	Unchecked	Unchecked	Unchecked	Unchecked	Unchecked	Unchecked	Unchecked	Unchecked	Unchecked	Unchecked	Unchecked	Unchecked	Unchecked	Unchecked	No	No			No	Pharmacist-in-charge	14	29	Open-ended contract	50	Female	52	Married/couple	Yes	No	No			3100	120	1	1	2
880	49	Unchecked	26	6	2	Unchecked	Unchecked	Checked	Unchecked	Checked	Checked	Unchecked	Unchecked	Unchecked	Unchecked	Unchecked	Checked	Checked	Checked	No	No			No	Pharmacist-in-charge	19	4	Open-ended contract	60	Male	43	Single	No	No	Yes	No		5600	110	1	1	1
881	37	Checked	41	5	3	Unchecked	Unchecked	Checked	Unchecked	Checked	Unchecked	Unchecked	Unchecked	Unchecked	Unchecked	Unchecked	Unchecked	Unchecked	Unchecked	No	Yes	Self medication	Hypnotics	No	Pharmacist-in-charge	35	20	Open-ended contract	45	Male	61	Married/couple	Yes	No	Yes	No		15000	300	1	0	4
882	73	Checked	62	14	8	Checked	Unchecked	Checked	Checked	Checked	Checked	Unchecked	Checked	Checked	Checked	Checked	Checked	Checked	Checked	No	No			No	Pharmacist-in-charge	3	9	Open-ended contract	65	Male	34	Single	No	No	Yes	No		2500	240	1	1	5
883	98	Unchecked	100	19	10	Checked	Unchecked	Checked	Unchecked	Checked	Checked	Checked	Unchecked	Unchecked	Checked	Checked	Checked	Checked	Unchecked	No	No			No	Pharmacist-in-charge			Open-ended contract		Female	56	Married/couple	Yes	No	Yes		No	60000	150	1	1	3
884	82	Unchecked	81	20	8	Checked	Unchecked	Checked	Unchecked	Unchecked	Checked	Unchecked	Unchecked	Unchecked	Checked	Unchecked	Checked	Checked	Checked	No	No			No	Pharmacist-in-charge	5	7	Open-ended contract	55	Female	31	Married/couple	Yes	No	Yes		No		250	1	1	3
885	69	Unchecked	64	5	2	Checked	Unchecked	Checked	Checked	Unchecked	Checked	Checked	Unchecked	Unchecked	Unchecked	Checked	Unchecked	Unchecked	Checked	No	No			No	Pharmacist-in-charge	28	28	Open-ended contract	30	Female	59	Married/couple	Yes	No	No			2000	150	2
886	14	Unchecked	58	7	4	Checked	Unchecked	Checked	Unchecked	Unchecked	Checked	Unchecked	Unchecked	Checked	Checked	Unchecked	Unchecked	Unchecked	Unchecked	No	No			No	Pharmacist-in-charge	31	30	Open-ended contract	45	Male	56	Married/couple	Yes	No	Yes	No		2500	180	1	1	3
887	57	Unchecked	73	8	1	Unchecked	Unchecked	Unchecked	Unchecked	Checked	Checked	Unchecked	Unchecked	Unchecked	Checked	Unchecked	Checked	Checked	Checked	No	No			No	Pharmacist-in-charge	11	11	Open-ended contract	45	Female	36	Married/couple	Yes	No	Yes		No	2200	190	1	1	4
888	65	Unchecked	69	8	6	Unchecked	Checked	Unchecked	Unchecked	Checked	Unchecked	Unchecked	Unchecked	Checked	Unchecked	Checked	Unchecked	Unchecked	Checked	No	No			No	Pharmacist-in-charge	35	29	Open-ended contract	70	Male	59	Married/couple	Yes	No	Yes	No		1600	160		2	2
889	11	Unchecked	11	4	1	Unchecked	Unchecked	Unchecked	Unchecked	Checked	Checked	Unchecked	Unchecked	Unchecked	Unchecked	Checked	Checked	Checked	Checked	No	No			No	Pharmacist-in-charge	21	20	Open-ended contract	60	Female	45	Married/couple	Yes	No	Yes		Yes	150000	180	1	1	3
890	31	Unchecked	15	7	10	Unchecked	Unchecked	Unchecked	Checked	Checked	Unchecked	Unchecked	Unchecked	Unchecked	Checked	Checked	Checked	Unchecked	Checked	No	No			No	Assistant pharmacist	6	1.5	Fixed-term contract	35	Male	29	Married/couple	No	No	Yes	No		3800	150	1	2	2
891	77	Unchecked	73	8	1	Unchecked	Unchecked	Unchecked	Unchecked	Checked	Checked	Checked	Unchecked	Unchecked	Unchecked	Checked	Checked	Checked	Checked	No	No			No	Pharmacist-in-charge	35	30	Open-ended contract	60	Male	63	Married/couple		Yes	Yes	No		13000	170	1	0	3
892	17	Unchecked	44	8	2	Checked	Unchecked	Checked	Checked	Checked	Checked	Checked	Unchecked	Unchecked	Unchecked	Checked	Unchecked	Checked	Checked	No	No			No	Pharmacist-in-charge	23	26	Open-ended contract	60	Male	51	Married/couple	Yes	No	No			3200	120	1	1	2
893	78	Unchecked	83	15	1	Checked	Unchecked	Checked	Checked	Checked	Checked	Unchecked	Unchecked	Unchecked	Checked	Checked	Checked	Checked	Checked	No	Yes	Self medication	Anxiolytics	No	Pharmacist-in-charge	9	2	Open-ended contract	50	Female	34	Married/couple	Yes	No	Yes		No	1800	90	1	1	2
894	5	Unchecked	59	9	8	Unchecked	Unchecked	Unchecked	Unchecked	Unchecked	Unchecked	Unchecked	Unchecked	Unchecked	Checked	Unchecked	Checked	Unchecked	Checked	No	No			No	Pharmacy technician	35	30	Open-ended contract	35	Female	63	Married/couple	Yes	No	Yes		No	3000	100	2	0	2
895	61	Unchecked	60	11	4	Unchecked	Checked	Checked	Unchecked	Unchecked	Unchecked	Unchecked	Checked	Checked	Checked	Unchecked	Unchecked	Unchecked	Checked	No	No			No	Pharmacist-in-charge	13	11	Open-ended contract	35	Male	40	Married/couple	Yes	No	Yes	No		1600	220	2	2	4
896	100	Checked	88	16	4	Unchecked	Unchecked	Checked	Unchecked	Unchecked	Checked	Unchecked	Checked	Checked	Checked	Checked	Checked	Unchecked	Checked	No	No			No	Assistant pharmacist	15	7	Open-ended contract	34	Male	39	Married/couple	Yes	No	Yes			3500	180	1	2	2
897	87	Unchecked	76	21	14	Checked	Unchecked	Checked	Unchecked	Checked	Checked	Checked	Checked	Unchecked	Checked	Checked	Checked	Checked	Checked	No	No			No	Pharmacist-in-charge	35	33	Open-ended contract	50	Female	58	Married/couple	Yes	No	No			2000		1	0.75	1
898	0	Checked	15	6	0	Unchecked	Unchecked	Checked	Checked	Checked	Checked	Unchecked	Unchecked	Unchecked	Unchecked	Checked	Unchecked	Unchecked	Unchecked	No	No			No	Pharmacist-in-charge	30	25	Open-ended contract	42	Female	55	Married/couple	Yes	No	Yes		No	1200	100	1	1	3
901	77	Unchecked	81	11	5	Checked	Unchecked	Checked	Unchecked	Checked	Unchecked	Checked	Unchecked	Unchecked	Unchecked	Unchecked	Unchecked	Unchecked	Checked	No	Yes	Self medication	Anxiolytics	No	Pharmacy technician	20	20		35	Female	50	Married/couple	Yes	Yes	Yes		No	150000	180	1	1	3
902	70	Unchecked	74	13	7	Checked	Checked	Checked	Checked	Checked	Checked	Checked	Checked	Checked	Checked	Checked	Checked	Unchecked	Unchecked	No	No			Yes	Pharmacist-in-charge	31	23	Open-ended contract	70	Male	63	Married/couple	Yes	No	Yes	No		15000	250	2	1.5	2.5
903	0	Unchecked	23	5	1	Unchecked	Unchecked	Unchecked	Unchecked	Unchecked	Unchecked	Unchecked	Unchecked	Unchecked	Unchecked	Unchecked	Unchecked	Unchecked	Unchecked	No	No			No	Assistant pharmacist	4	3	Open-ended contract	35	Male	31	Married/couple	Yes	No	Yes	No		1000	90	1	1	3
904	30	Unchecked		8	5	Checked	Unchecked	Checked	Unchecked	Unchecked	Checked	Unchecked	Checked	Unchecked	Unchecked	Unchecked	Unchecked	Checked	Unchecked	No				No	Pharmacist-in-charge	35	6	Open-ended contract	45	Male	61	Married/couple	Yes		Yes	No		200000	200	1	1.5	7
905	65	Unchecked	66	11	7	Checked	Unchecked	Checked	Unchecked	Checked	Checked	Checked	Unchecked	Checked	Checked	Checked	Checked	Checked	Checked	No	No			No	Pharmacist-in-charge	24	13	Open-ended contract	60	Female	50	Married/couple	Yes	No	Yes		No	1500	200	2	2	2
906	75	Unchecked	70	4	3	Unchecked	Unchecked	Unchecked	Unchecked	Checked	Unchecked	Unchecked	Unchecked	Unchecked	Unchecked	Checked	Checked	Unchecked	Unchecked	No	No			No	Pharmacist-in-charge	23	23	Open-ended contract	45	Female	51	Married/couple	Yes	No	No			2500	200	1	1	4.5
907	72	Checked	86	13	9	Unchecked	Unchecked	Checked	Checked	Checked	Unchecked	Checked	Unchecked	Unchecked	Checked	Checked	Checked	Checked	Checked	No	No			No	Pharmacist-in-charge	22	22	Open-ended contract	42	Female	54	Married/couple	Yes	No	Yes		No	200000	35	2	0	0
909	8	Unchecked	12	6	0	Unchecked	Unchecked	Unchecked	Unchecked	Checked	Checked	Unchecked	Unchecked	Unchecked	Unchecked	Unchecked	Checked	Checked	Unchecked	No	No			No	Pharmacist-in-charge	31	18	Open-ended contract	50	Female	56	Single	Yes	Yes	No			4500	150	1	0.3	2.3
910	61	Unchecked	54	8	8	Checked	Unchecked	Checked	Checked	Checked	Unchecked	Checked	Checked	Checked	Unchecked	Checked	Checked	Unchecked	Checked	No	No			No	Assistant pharmacist	6	5	Open-ended contract	35	Female	30	Married/couple	Yes	No	Yes		No	100000	250	1	2	6
911	46	Unchecked	68	7	3	Unchecked	Unchecked	Unchecked	Unchecked	Checked	Unchecked	Unchecked	Unchecked	Checked	Unchecked	Unchecked	Unchecked	Unchecked	Unchecked	No	No			No	Pharmacist-in-charge	11	6	Open-ended contract	35	Female	36	Married/couple	Yes	No	Yes		No	2700	120	2	0.5	1.2
912	7	Unchecked	8	3	1	Unchecked	Unchecked	Unchecked	Checked	Checked	Unchecked	Checked	Unchecked	Unchecked	Unchecked	Unchecked	Unchecked	Checked	Unchecked	No	No			No	Pharmacy technician	11	11	Open-ended contract	35	Female	42	Married/couple	Yes	No	No			2800	130	2		2
913	52	Unchecked	69	9	9	Checked	Checked	Unchecked	Unchecked	Checked	Checked	Unchecked	Unchecked	Unchecked	Unchecked	Unchecked	Checked	Unchecked	Checked	No	Yes	Self medication	Phytotherapy	Yes	Pharmacist-in-charge	23	13	Open-ended contract	52.5	Female	47	Married/couple	Yes	No	Yes		No	3500	70	1	0	2.5
914	62	Unchecked	65	6	5	Unchecked	Unchecked	Checked	Unchecked	Checked	Checked	Unchecked	Unchecked	Checked	Unchecked	Unchecked	Checked	Checked	Checked	No	No			No	Pharmacist-in-charge	36	27	Open-ended contract	50	Female	62	Married/couple	Yes	No	Yes		No	12500	95	1	1	2
915	72	Unchecked	12	10	5	Unchecked	Unchecked	Unchecked	Unchecked	Unchecked	Checked	Unchecked	Unchecked	Unchecked	Unchecked	Unchecked	Checked	Checked	Checked	No	No			No	Pharmacist-in-charge	15	20	Open-ended contract	45	Male	49	Married/couple	Yes	No	Yes	Yes		45000	280	3	0	3
916	58	Checked	58	8	2	Checked	Unchecked	Unchecked	Unchecked	Checked	Unchecked	Unchecked	Unchecked	Unchecked	Unchecked	Unchecked	Unchecked	Unchecked	Unchecked	No	No			No	Pharmacist-in-charge	8	1	Open-ended contract	55	Male	33	Married/couple	Yes	No	Yes			14000	80	1	1	2
917	1	Unchecked	4	6	0	Unchecked	Unchecked	Unchecked	Unchecked	Unchecked	Unchecked	Checked	Unchecked	Unchecked	Unchecked	Unchecked	Unchecked	Unchecked	Unchecked	No	No			No	Pharmacist-in-charge	24	23	Open-ended contract	41	Female	48	Married/couple	Yes	No	No			1000	100	1	1	1
918	81	Unchecked	85	9	3	Unchecked	Unchecked	Unchecked	Checked	Unchecked	Unchecked	Unchecked	Checked	Unchecked	Checked	Checked	Checked	Checked	Unchecked	No	No			No	Pharmacist-in-charge	15	8	Open-ended contract	50	Male	40	Married/couple	Yes	No	Yes	No		6000	150	1	0	3
919	13	Unchecked	64	4	1	Unchecked	Unchecked	Checked	Unchecked	Checked	Unchecked	Unchecked	Unchecked	Unchecked	Unchecked	Unchecked	Unchecked	Unchecked	Checked	No	No			No	Pharmacist-in-charge	9	6	Open-ended contract	50	Female	35	Married/couple	Yes	Yes	Yes		No	9000	200	2	1	3
920	50	Unchecked	82	5	2	Checked	Unchecked	Unchecked	Unchecked	Checked	Checked	Unchecked	Unchecked	Unchecked	Unchecked	Unchecked	Checked	Unchecked	Unchecked	No	No			No	Pharmacist-in-charge	19	9	Open-ended contract	45	Female	47	Married/couple	Yes	No	Yes		No	5000	180	1	2	1
921	68	Checked	75	12	7	Unchecked	Checked	Unchecked	Unchecked	Checked	Checked	Unchecked	Unchecked	Unchecked	Unchecked	Checked	Checked	Checked	Checked	No	No			No	Pharmacist-in-charge	1	1	Open-ended contract	54	Female	29	Married/couple	No	No	Yes		No	6500	110	1	0	2
922	64	Unchecked	60	12	8	Unchecked	Checked	Checked	Unchecked	Checked	Checked	Checked	Unchecked	Unchecked	Checked	Checked	Unchecked	Unchecked	Checked	No	Yes	Self medication	Anxiolytics	No	Pharmacist-in-charge	15	10	Open-ended contract	45	Male	41	Married/couple	Yes	Yes	Yes	No		200000	250	1	2	3
923	81	Checked	88	19	14	Unchecked	Unchecked	Checked	Checked	Checked	Checked	Checked	Unchecked	Unchecked	Unchecked	Checked	Checked	Checked	Unchecked	No	Yes	Self medication	Anxiolytics	Yes	Pharmacist-in-charge	35	35	Open-ended contract	40	Female	58	Married/couple	Yes	Yes	Yes		No	20000	90	1	0.5	2
924	13	Unchecked	11	3	2	Unchecked	Unchecked	Checked	Unchecked	Unchecked	Checked	Unchecked	Unchecked	Unchecked	Checked	Checked	Unchecked	Unchecked	Checked	No	No			No	Pharmacist-in-charge	20	11	Open-ended contract	45	Female	44	Married/couple	Yes	No	Yes		No	350000	110	2	1	0
925	59	Checked	69	10	6	Checked	Checked	Checked	Checked	Checked	Checked	Checked	Unchecked	Unchecked	Unchecked	Unchecked	Unchecked	Checked	Unchecked	No	No			Yes	Pharmacist-in-charge	6	0.6	Open-ended contract	11	Male	30	Married/couple	No	Yes	Yes	No		10000	350	1	3	5
926	23	Checked	51	9	7	Unchecked	Unchecked	Unchecked	Unchecked	Checked	Checked	Unchecked	Unchecked	Unchecked	Unchecked	Checked	Checked	Unchecked	Unchecked	No	No			No	Pharmacist-in-charge	32	26	Open-ended contract	36	Female	56	Married/couple	Yes	No	Yes			19000	300		1.5	7
927	30	Unchecked	61	4	8	Unchecked	Unchecked	Checked	Unchecked	Checked	Checked	Unchecked	Unchecked	Unchecked	Unchecked	Checked	Unchecked	Unchecked	Checked	No	No			No	Pharmacist-in-charge	21	17	Open-ended contract	42	Male	47	Married/couple	Yes	No	Yes	No		13500	120	1	1	3
928	0	Unchecked	24	2	1	Unchecked	Unchecked	Unchecked	Unchecked	Checked	Unchecked	Unchecked	Unchecked	Unchecked	Unchecked	Unchecked	Unchecked	Checked	Unchecked	No	No			No	Pharmacist-in-charge	28	17	Open-ended contract	35	Female	51	Married/couple	Yes	No	Yes		No	5000	140	2	1	2.5
929	58	Unchecked	77	8	7	Checked	Unchecked	Checked	Unchecked	Unchecked	Unchecked	Checked	Checked	Unchecked	Unchecked	Unchecked	Unchecked	Unchecked	Checked	No	No			No	Assistant pharmacist	22	14	Open-ended contract	28	Female	47	Single	Yes	No	No			700	50	1	0.8	0.9
930	10	Unchecked	39	5	2	Unchecked	Unchecked	Checked	Unchecked	Checked	Unchecked	Unchecked	Unchecked	Unchecked	Unchecked	Checked	Unchecked	Checked	Checked	No	No			No	Pharmacist-in-charge	6	5	Open-ended contract	45	Male	31	Married/couple	No	No	Yes	No		2500	120	2	0	2
931	85	Unchecked	84	19	7	Checked	Unchecked	Checked	Unchecked	Checked	Checked	Unchecked	Unchecked	Unchecked	Checked	Checked	Checked	Checked	Checked	No	Yes	Self medication	Anxiolytics	No	Pharmacist-in-charge	35	25	Open-ended contract	50		60	Married/couple	Yes	No	Yes			1500	120	1	1	2
932	2	Unchecked	11	3	1	Unchecked	Unchecked	Checked	Unchecked	Checked	Checked	Unchecked	Unchecked	Unchecked	Checked	Checked	Checked	Checked	Checked	No	No			No	Pharmacist-in-charge	35	35	Open-ended contract	45	Male	57	Married/couple	Yes	Yes	Yes			16000	200	1	1	4
933	75	Unchecked	71	12	6	Checked	Unchecked	Checked	Checked	Checked	Checked	Unchecked	Unchecked	Unchecked	Checked	Checked	Checked	Unchecked	Checked	No	No			No	Pharmacist-in-charge	18	4	Open-ended contract	41	Male	45	Married/couple	Yes	No	Yes	No		2700	180	3	1	2
934	20	Unchecked	34	7	5	Unchecked	Unchecked	Checked	Unchecked	Checked	Checked	Unchecked	Unchecked	Unchecked	Unchecked	Unchecked	Unchecked	Unchecked	Unchecked	No	No			No	Pharmacist-in-charge	11		Open-ended contract	40	Female	36	Married/couple	Yes	No	Yes		No	2000	120	1	0	2.5
935	98	Checked	3	18	8	Checked	Unchecked	Unchecked	Checked	Checked	Unchecked	Unchecked	Unchecked	Checked	Checked	Checked	Unchecked	Checked	Checked	No	Yes	Self medication	Anxiolytics	No	Pharmacist-in-charge	28	28	Open-ended contract	52	Female	54	Married/couple	Yes	No	No			5000	100	1	1	2
936	17	Unchecked	59	8	1	Unchecked	Unchecked	Checked	Unchecked	Checked	Unchecked	Unchecked	Unchecked	Unchecked	Unchecked	Unchecked	Checked	Unchecked	Unchecked	No	No			No	Pharmacist-in-charge	8	5	Open-ended contract	50	Male	33	Married/couple	No	Yes	Yes	No		146000	100	1	0	0
937	14	Unchecked	14	7	0	Unchecked	Unchecked	Unchecked	Checked	Unchecked	Checked	Unchecked	Unchecked	Unchecked	Checked	Unchecked	Checked	Checked	Checked	No	No			No	Pharmacist-in-charge	6	6	Open-ended contract	45	Female	37	Married/couple	Yes	No	Yes		No	5000	200	1	1	2
939	37	Unchecked	57	5	1	Unchecked	Unchecked	Checked	Unchecked	Unchecked	Checked	Unchecked	Unchecked	Unchecked	Unchecked	Unchecked	Unchecked	Unchecked	Checked	No	No			No	Pharmacist-in-charge	15	6	Open-ended contract	50	Female	38	Married/couple	Yes	No	No			6500	175	1	1	2
940	6	Unchecked	31	4	0	Checked	Unchecked	Checked	Unchecked	Unchecked	Unchecked	Unchecked	Unchecked	Unchecked	Unchecked	Unchecked	Unchecked	Unchecked	Unchecked	No	No			No	Pharmacist-in-charge	16	8	Open-ended contract	45	Female	41	Married/couple	Yes	No	Yes		No	2500	100	1	1	1
941	40	Unchecked	64	6	6	Unchecked	Checked	Unchecked	Checked	Unchecked	Unchecked	Unchecked	Unchecked	Checked	Checked	Checked	Unchecked	Checked	Unchecked	No	Yes	Self medication	Phytotherapy	No	Pharmacist-in-charge	30	12	Open-ended contract	40	Female	62	Single	Yes	No	No			120000	200	2		4
942	71	Unchecked	70	13	4	Unchecked	Unchecked	Unchecked	Checked	Unchecked	Unchecked	Unchecked	Unchecked	Unchecked	Unchecked	Checked	Checked	Unchecked	Checked	No	Yes	Self medication	Phytotherapy	No	Pharmacist-in-charge	20	14	Open-ended contract		Male	45	Married/couple	Yes	Yes	Yes	No		1500	70	1	0	1
943	62	Unchecked	76	13	11	Unchecked	Unchecked	Unchecked	Unchecked	Unchecked	Checked	Unchecked	Unchecked	Unchecked	Checked	Checked	Checked	Checked	Checked		Yes	Self medication	Anxiolytics	No	Pharmacist-in-charge	15	5	Open-ended contract	50	Female	43	Married/couple	Yes	Yes	Yes		No	1500	170	3	1	2
944	0	Unchecked	0	0	1	Unchecked	Unchecked	Checked	Unchecked	Checked	Checked	Unchecked	Unchecked	Unchecked	Unchecked	Checked	Unchecked	Unchecked	Checked	No	No			No	Pharmacist-in-charge	31	9	Open-ended contract	38	Male	57	Widower	Yes	No	Yes	No		24000	500	3	1.8	5.6
945	49	Checked	72	8	6	Unchecked	Unchecked	Checked	Unchecked	Checked	Unchecked	Unchecked	Checked	Checked	Unchecked	Unchecked	Unchecked	Unchecked	Unchecked	No	Yes	Medical prescription	Anxiolytics	No	Pharmacy technician	10	20	Open-ended contract	32	Female	44	Married/couple	Yes	No	Yes		No	890	50	1	0.8	0.9
946	29	Unchecked	65	2	4	Unchecked	Unchecked	Checked	Unchecked	Checked	Unchecked	Unchecked	Unchecked	Unchecked	Unchecked	Unchecked	Unchecked	Checked	Unchecked	No	No			No	Pharmacist-in-charge	10	10	Open-ended contract	53	Female	43	Married/couple	Yes	Yes	Yes		No	3600	30	1	0	3
947	73	Unchecked	84	13	8	Checked	Unchecked	Checked	Checked	Checked	Checked	Checked	Unchecked	Unchecked	Checked	Checked	Checked	Unchecked	Checked	Yes	Yes	Self medication	Anxiolytics	Yes	Pharmacist-in-charge	8	8	Open-ended contract	45	Female	52	Single	No	Yes	Yes		No	3000	100	1	0	1.8
948	50	Unchecked	39	3	2	Unchecked	Unchecked	Unchecked	Checked	Checked	Checked	Unchecked	Unchecked	Unchecked	Unchecked	Checked	Checked	Checked	Checked	No	No			No	Pharmacist-in-charge	27	24	Open-ended contract	70	Male	55	Married/couple	Yes	Yes	Yes	No		11000		1
949	79	Unchecked	74	16	7	Checked	Unchecked	Checked	Unchecked	Checked	Checked	Unchecked	Checked	Unchecked	Checked	Unchecked	Unchecked	Checked	Unchecked	No	Yes	Self medication	Phytotherapy	No	Pharmacist-in-charge	16	8	Open-ended contract	45	Female	40	Married/couple	Yes	No	No			300	130	1	0.75	3
950	10	Unchecked	66	9	0	Unchecked	Checked	Unchecked	Unchecked	Checked	Checked	Unchecked	Unchecked	Checked	Checked	Unchecked	Checked	Unchecked	Unchecked	No	No			No	Pharmacy technician	9	5	Open-ended contract	33.5	Female	29	Single	No	No	No			900	50	1	0.8	0.9
951	54	Checked	68	7	5	Checked	Unchecked	Checked	Unchecked	Checked	Checked	Unchecked	Unchecked	Unchecked	Checked	Unchecked	Unchecked	Unchecked	Checked	No				No	Pharmacist-in-charge	20	17	Open-ended contract	30	Female	48	Married/couple	Yes	No	Yes			18000	270	2	2	3
953	13	Unchecked	19	3	1	Unchecked	Unchecked	Checked	Unchecked	Checked	Unchecked	Unchecked	Unchecked	Unchecked	Unchecked	Checked	Checked	Checked	Checked	No	No			No	Assistant pharmacist	28	7	Open-ended contract	35	Female	52	Single	Yes	No	Yes		No	350000	110	2	1	0
955	72	Unchecked	59	11	9	Checked	Unchecked	Checked	Unchecked	Unchecked	Checked	Unchecked	Unchecked	Unchecked	Unchecked	Checked	Checked	Checked	Checked	No	No			No	Pharmacist-in-charge	9	8	Open-ended contract	50	Female	35	Married/couple	Yes	No	Yes		No	150000	250	1	1	4
956	23	Unchecked	50	9	3	Unchecked	Unchecked	Unchecked	Unchecked	Checked	Checked	Checked	Unchecked	Unchecked	Unchecked	Checked	Unchecked	Unchecked	Checked	No	No			No	Pharmacist-in-charge	22	5	Open-ended contract	45	Female	47	Single	Yes	No	No			1400	100	1	1	2
957	3	Checked	0	4	1	Unchecked	Unchecked	Unchecked	Unchecked	Unchecked	Unchecked	Unchecked	Unchecked	Unchecked	Unchecked	Unchecked	Unchecked	Unchecked	Unchecked	No	No			No	Pharmacist-in-charge	30	27	Open-ended contract	40	Male	55	Married/couple	Yes	No	Yes			3000	280	2	1.5	6
958	33	Unchecked	68	3	4	Unchecked	Unchecked	Checked	Unchecked	Unchecked	Unchecked	Unchecked	Unchecked	Unchecked	Unchecked	Unchecked	Unchecked	Unchecked	Unchecked	No	No			No	Pharmacist-in-charge	34	30	Open-ended contract	45	Male	58	Married/couple		No	No			1000	130	1	1	3
959	22	Unchecked	20	2	1	Checked	Unchecked	Checked	Unchecked	Unchecked	Unchecked	Unchecked	Unchecked	Unchecked	Unchecked	Unchecked	Checked	Unchecked	Unchecked	No	No			No	Pharmacist-in-charge	10	8	Open-ended contract	50	Female	37	Married/couple	Yes	No	Yes		No	300000	100	1	1	0
960	64	Checked	76	13	8	Unchecked	Unchecked	Unchecked	Unchecked	Unchecked	Checked	Unchecked	Checked	Checked	Unchecked	Checked	Checked	Unchecked	Unchecked	No	No			No	Assistant pharmacist	35	12	Open-ended contract	25	Female	59	Married/couple	Yes	Yes	Yes			100000	200	1	1	3
961	74	Unchecked	62	14	6	Unchecked	Checked	Checked	Unchecked	Checked	Checked	Unchecked	Checked	Unchecked	Checked	Checked	Checked	Checked	Checked	No	Yes	Self medication	Anxiolytics	No	Pharmacist-in-charge	33	22	Open-ended contract	45	Female	59	Married/couple	No	Yes	Yes		Yes	2000	120	2	0	2
962	53	Unchecked	50	9	2	Unchecked	Unchecked	Checked	Checked	Checked	Checked	Unchecked	Checked	Unchecked	Unchecked	Checked	Unchecked	Unchecked	Unchecked	No	No			No	Pharmacist-in-charge	43	28	Open-ended contract	30	Female	60	Single	Yes	Yes	Yes			5000	150	2	0	3
963	21	Unchecked	41	10	1	Checked	Unchecked	Unchecked	Unchecked	Checked	Unchecked	Unchecked	Unchecked	Unchecked	Checked	Checked	Checked	Unchecked	Checked	No	Yes	Self medication	Phytotherapy	No	Pharmacist-in-charge	20	13	Open-ended contract	45	Female	46	Married/couple	Yes	No	Yes		No	650	90	1	0	1.75
964	70	Checked	72	13	0	Checked	Unchecked	Checked	Unchecked	Checked	Checked	Unchecked	Unchecked	Unchecked	Unchecked	Checked	Checked	Checked	Checked	No	No			No	Pharmacist-in-charge	15	15	Open-ended contract	60	Female	51	Married/couple	Yes	No	Yes		No	1200	150	1	0.75	1.86
965	22	Checked	68	5	1	Unchecked	Checked	Checked	Unchecked	Checked	Unchecked	Unchecked	Unchecked	Unchecked	Unchecked	Unchecked	Checked	Unchecked	Unchecked	No	No			No	Pharmacy technician	10	1	Open-ended contract	35	Male	30	Married/couple	No	No	Yes	No			400	1	2	6
966	59	Checked	68	7	5	Unchecked	Unchecked	Checked	Checked	Checked	Checked	Unchecked	Unchecked	Checked	Checked	Checked	Checked	Checked	Checked	No	No			No	Pharmacist-in-charge	35	15	Open-ended contract		Female	60	Married/couple	Yes	No	Yes		No	2000000	200	1	2	1
967	57	Unchecked	50	6	4	Unchecked	Unchecked	Unchecked	Unchecked	Checked	Checked	Unchecked	Unchecked	Unchecked	Unchecked	Unchecked	Unchecked	Unchecked	Unchecked	No	No			No	Pharmacist-in-charge	22	15	Open-ended contract		Male	45	Married/couple	Yes	No	Yes	No		2600	150	2	0	4
969	50	Unchecked	51	5	2	Unchecked	Unchecked	Checked	Unchecked	Unchecked	Checked	Unchecked	Unchecked	Unchecked	Unchecked	Unchecked	Unchecked	Unchecked	Unchecked	No	No			No	Pharmacist-in-charge	35	35	Open-ended contract	45	Female	60	Single	Yes	No	Yes			1759	110	1	2	3
970	0	Unchecked	22	2	1	Unchecked	Unchecked	Unchecked	Unchecked	Unchecked	Unchecked	Unchecked	Unchecked	Unchecked	Unchecked	Unchecked	Checked	Checked	Checked	No	No			No	Pharmacy technician	25	1	Fixed-term contract	35	Female	48	Married/couple	Yes	No	Yes		No	5500	150	1	1	3
971	69	Unchecked	73	10	12	Unchecked	Unchecked	Checked	Unchecked	Checked	Checked	Unchecked	Unchecked	Unchecked	Unchecked	Checked	Checked	Checked	Checked	No	No			No	Pharmacist-in-charge	12	8	Open-ended contract	45	Male	37	Married/couple	Yes	No	Yes	No		90000	90	1	0	2
972	66	Unchecked	56	10	3	Checked	Checked	Checked	Unchecked	Checked	Unchecked	Unchecked	Unchecked	Unchecked	Checked	Checked	Checked	Unchecked	Checked	No	Yes	Self medication	Phytotherapy	No	Assistant pharmacist	12	17	Open-ended contract	32	Female	36	Married/couple	Yes	No	Yes		No	5000	100	2	1	2
973	74	Unchecked	85	16	12	Checked	Unchecked	Checked	Unchecked	Checked	Checked	Unchecked	Unchecked	Unchecked	Checked	Checked	Checked	Unchecked	Checked	No	No			No	Pharmacist-in-charge	10	8	Open-ended contract	70	Female	41	Single	No	No	Yes		No	3500	200	1	1	2
974	62	Unchecked	77	9	9	Checked	Checked	Checked	Unchecked	Checked	Checked	Checked	Unchecked	Unchecked	Unchecked	Checked	Checked	Unchecked	Checked	No	No			No	Pharmacist-in-charge	8	14	Open-ended contract	60	Female	37	Married/couple	Yes	No	No			25000	850	1	4	7
975	80	Unchecked	72	8	6	Checked	Unchecked	Checked	Unchecked	Checked	Checked	Checked	Unchecked	Unchecked	Unchecked	Checked	Checked	Checked	Checked	No	No			No	Pharmacist-in-charge	25	23	Open-ended contract	70	Male	53	Married/couple	Yes	No	Yes	No		43000	2600	1	1	2
976	19	Unchecked		3	1	Checked	Unchecked	Unchecked	Unchecked	Unchecked	Unchecked	Unchecked	Unchecked	Unchecked	Checked	Checked	Checked	Checked	Checked	No	No			No	Pharmacist-in-charge	23	17	Open-ended contract	40	Female	48	Married/couple	Yes	No	Yes		No	3000	140	2	0	2
977	80	Unchecked	80	15	12	Checked	Unchecked	Checked	Unchecked	Checked	Checked	Checked	Unchecked	Unchecked	Checked	Checked	Checked	Checked	Checked	No	No			Yes	Pharmacist-in-charge	27	24	Open-ended contract	56	Male	57	Married/couple	Yes	No	Yes	Yes		70000	230	2	3.5	4
978	46	Unchecked	69	14	2	Checked	Unchecked	Checked	Unchecked	Checked	Checked	Unchecked	Unchecked	Checked	Unchecked	Checked	Checked	Checked	Checked	No				No	Pharmacist-in-charge	12	11	Open-ended contract	44	Female	38	Married/couple	Yes	No	Yes		No	13500	170	1	1	3.3
979	47	Unchecked	12	5	7	Checked	Unchecked	Checked	Unchecked	Unchecked	Checked	Unchecked	Checked	Unchecked	Unchecked	Unchecked	Unchecked	Unchecked	Unchecked	No	No			No	Pharmacist-in-charge	30	15	Open-ended contract	50	Male	54	Married/couple	Yes	No	Yes	Yes		5600	280	1	2	6
980	90	Checked	92	14	12	Checked	Unchecked	Checked	Checked	Checked	Checked	Unchecked	Unchecked	Checked	Checked	Checked	Checked	Unchecked	Checked	No	No			No	Pharmacist-in-charge	21	11	Open-ended contract	65	Male	47	Married/couple	No	No	Yes	No		650	80	1	1	1
981	60	Unchecked	57	13	3	Checked	Unchecked	Checked	Checked	Checked	Unchecked	Unchecked	Unchecked	Unchecked	Checked	Checked	Checked	Checked	Checked	No	No			Yes	Pharmacist-in-charge	6	3	Open-ended contract	53	Male	30	Married/couple	Yes	No	Yes	No		10000	135	2	0	3.8
982	73	Checked	86	7	2	Checked	Unchecked	Checked	Unchecked	Unchecked	Checked	Checked	Unchecked	Unchecked	Unchecked	Unchecked	Unchecked	Checked	Checked	No				No	Pharmacist-in-charge	6	6	Open-ended contract	45	Female	31	Married/couple	Yes	No	Yes				130	1	1	3
983	15	Unchecked	50	6	4	Unchecked	Unchecked	Checked	Unchecked	Checked	Unchecked	Checked	Unchecked	Unchecked	Checked	Unchecked	Unchecked	Checked	Checked	No	No			No	Pharmacist-in-charge	23	16	Open-ended contract	40	Female	47	Married/couple	Yes	No	Yes		No	1200	75	1	1	1
984	22	Unchecked	50	5	7	Unchecked	Unchecked	Unchecked	Unchecked	Unchecked	Unchecked	Checked	Unchecked	Unchecked	Checked	Checked	Unchecked	Checked	Checked	No	No			No	Assistant pharmacist	4	4	Open-ended contract	39	Female	27	Married/couple	Yes	No	Yes		No	1000	150	1	1	3
985	7	Unchecked	16	4	0	Checked	Unchecked	Unchecked	Unchecked	Checked	Checked	Unchecked	Unchecked	Checked	Unchecked	Unchecked	Unchecked	Unchecked	Checked	No	No			No	Pharmacist-in-charge	14	9	Open-ended contract	40	Female	40	Married/couple	Yes	No	Yes		No	1500	200	1	0.75	4
986	10	Unchecked	1	6	1	Unchecked	Unchecked	Checked	Unchecked	Unchecked	Checked	Unchecked	Unchecked	Unchecked	Unchecked	Unchecked	Unchecked	Unchecked	Checked	No	No			No	Pharmacist-in-charge	20	20	Open-ended contract	40	Male	44	Married/couple	Yes	No	No			120000	450	1	3	10
987	19	Checked	16	11	2	Checked	Unchecked	Checked	Unchecked	Checked	Checked	Checked	Unchecked	Unchecked	Checked	Checked	Unchecked	Unchecked	Checked	No	No			Yes	Pharmacist-in-charge	27	27	Open-ended contract	50	Female	54	Married/couple	Yes	No	Yes		Yes	840	100	1	0	2
988	40	Unchecked	66	9	8	Unchecked	Unchecked	Checked	Checked	Checked	Checked	Checked	Unchecked	Unchecked	Checked	Unchecked	Unchecked	Unchecked	Checked	No	No			No	Pharmacist-in-charge	35	35	Open-ended contract	30	Female	60	Single	Yes	No	Yes		No	1200	80	2		1
989	9	Unchecked	35	3	1	Unchecked	Unchecked	Checked	Unchecked	Unchecked	Unchecked	Unchecked	Unchecked	Unchecked	Unchecked	Checked	Checked	Unchecked	Checked	No	No			No	Pharmacist-in-charge	25	17	Open-ended contract	44	Male	49	Married/couple	Yes	No	Yes	No		11000	130	2	0	2.5
990	55	Checked	67	12	5	Unchecked	Unchecked	Unchecked	Unchecked	Checked	Checked	Unchecked	Unchecked	Unchecked	Unchecked	Checked	Checked	Checked	Checked	No	Yes	Self medication	Homeopathy	No	Pharmacist-in-charge	15	3	Open-ended contract	40	Female	39	Married/couple	Yes	No	Yes		No	6000	80	1	0	2
991	53	Unchecked	57	10	6	Checked	Unchecked	Checked	Unchecked	Unchecked	Checked	Unchecked	Unchecked	Checked	Checked	Checked	Checked	Unchecked	Checked	No	No			No	Pharmacist-in-charge	10	7	Open-ended contract	43	Male	35	Married/couple	Yes					2500	100	1	0.5	3
992	74	Checked	71	15	8	Checked	Unchecked	Checked	Unchecked	Checked	Checked	Checked	Unchecked	Unchecked	Checked	Unchecked	Checked	Unchecked	Unchecked	No				No	Pharmacist-in-charge	7	4	Open-ended contract	45	Female	30	Married/couple	Yes	No	No			60000	230	2	1	4
993	7	Unchecked		11	4	Unchecked	Unchecked	Unchecked	Unchecked	Checked	Unchecked	Checked	Unchecked	Unchecked	Unchecked	Unchecked	Unchecked	Checked	Unchecked	No	No			No	Pharmacy technician	23	14	Open-ended contract	36	Female	39	Married/couple	Yes	No	Yes			20000	450	2	2	8
994	70	Unchecked	70	8	10	Checked	Unchecked	Checked	Unchecked	Checked	Unchecked	Unchecked	Checked	Unchecked	Checked	Checked	Unchecked	Checked	Unchecked	No	No			No	Pharmacist-in-charge	36	32	Open-ended contract	54	Male	59	Married/couple	Yes		Yes			11000	200	1	2	5
995	82	Unchecked	61	13	7	Checked	Checked	Checked	Checked	Checked	Checked	Unchecked	Unchecked	Unchecked	Checked	Checked	Checked	Checked	Checked	No	Yes	Self medication	Anxiolytics	Yes	Pharmacist-in-charge	19	13	Open-ended contract	45	Male	47	Married/couple	Yes	Yes	Yes			5600	100	1	1	1.8
996	61	Unchecked	36	12	4	Unchecked	Unchecked	Checked	Unchecked	Checked	Checked	Checked	Unchecked	Unchecked	Unchecked	Checked	Unchecked	Checked	Checked	No	No			Yes	Pharmacist-in-charge	20	12	Open-ended contract	50	Male	50	Single	Yes	No	Yes	Yes		70000	200	1	1	4
997	17	Unchecked	52	6	1	Checked	Unchecked	Unchecked	Unchecked	Unchecked	Unchecked	Checked	Unchecked	Unchecked	Unchecked	Unchecked	Checked	Unchecked	Unchecked	No	No			No	Pharmacist-in-charge	5	13	Open-ended contract	45	Female	37	Married/couple	Yes	No	Yes		No	2000	90	1	0	2
998	58	Unchecked	67	6	5	Unchecked	Checked	Checked	Unchecked	Checked	Unchecked	Unchecked	Checked	Unchecked	Unchecked	Checked	Unchecked	Unchecked	Unchecked	No	No			No	Assistant pharmacist	2	2	Open-ended contract	35	Female	28	Single	No	No	No			7000	130	1	1	2
999	68	Unchecked	77	7	11	Unchecked	Unchecked	Unchecked	Checked	Checked	Checked	Unchecked	Unchecked	Unchecked	Checked	Checked	Checked	Checked	Checked	Yes	Yes	Medical prescription	Hypnotics	No	Assistant pharmacist	26	26	Fixed-term contract	80	Female	53	Married/couple	Yes	No	Yes		No	200000	300	3	1	3
1000	16	Unchecked	20	12	1	Unchecked	Unchecked	Checked	Unchecked	Unchecked	Unchecked	Unchecked	Unchecked	Unchecked	Unchecked	Unchecked	Unchecked	Checked	Checked	No	No			No	Pharmacy technician	7	7	Open-ended contract	45	Male	45	Married/couple	Yes	No	Yes			2700	150	2	0	2
1001	9	Unchecked	43	7	2	Unchecked	Unchecked	Unchecked	Unchecked	Unchecked	Unchecked	Unchecked	Unchecked	Unchecked	Unchecked	Unchecked	Unchecked	Unchecked	Unchecked	No	No			No	Assistant pharmacist	33	18	Open-ended contract	45	Female	58	Single	Yes	No	No			600		1		3
1002	41	Checked	53	5	1	Unchecked	Checked	Checked	Unchecked	Unchecked	Unchecked	Checked	Unchecked	Unchecked	Unchecked	Unchecked	Unchecked	Checked	Unchecked	No	No			No	Pharmacist-in-charge	27	11	Open-ended contract	45	Female	51	Married/couple	Yes	No	No			800000	100	2
1003	49	Unchecked	74	12	7	Unchecked	Unchecked	Unchecked	Unchecked	Checked	Unchecked	Checked	Unchecked	Unchecked	Unchecked	Unchecked	Unchecked	Checked	Checked	Yes	Yes	Medical prescription	Anxiolytics	No	Pharmacy technician	22	15	Open-ended contract	36	Female	42	Married/couple	Yes	No	Yes		No		450	2	2	8
1004	73	Unchecked		15	8	Unchecked	Unchecked	Checked	Checked	Checked	Checked	Unchecked	Unchecked	Unchecked	Checked	Checked	Checked	Unchecked	Checked	No	No			No	Pharmacist-in-charge	8	5	Open-ended contract	65	Female	34	Married/couple	No	Yes	Yes		No	200000	180	1	1	2
1005	14	Unchecked	26	4	2	Unchecked	Checked	Unchecked	Unchecked	Checked	Unchecked	Unchecked	Unchecked	Unchecked	Checked	Unchecked	Unchecked	Unchecked	Unchecked	No	No			No	Pharmacist-in-charge	30	15	Open-ended contract	40	Female	55	Married/couple	Yes	Yes	Yes		No	500000	120	1	1	1
1006	65	Unchecked		9	2	Unchecked	Checked	Checked	Unchecked	Checked	Checked	Unchecked	Unchecked	Unchecked	Checked	Checked	Checked	Checked	Unchecked	No	No			No	Pharmacist-in-charge	20	15	Open-ended contract	40	Female	45	Married/couple	Yes	No	No			4200	180	1	1.5	3
1007	63	Unchecked	31	10	6	Unchecked	Unchecked	Unchecked	Unchecked	Unchecked	Unchecked	Unchecked	Unchecked	Unchecked	Checked	Checked	Unchecked	Checked	Checked	No	No			No	Pharmacist-in-charge	20	12	Open-ended contract	45	Male	47	Married/couple	Yes	No	No			2000	100	1	1	1.75
1008	65	Checked	60	11	6	Unchecked	Unchecked	Checked	Unchecked	Checked	Checked	Unchecked	Unchecked	Unchecked	Checked	Checked	Checked	Checked	Checked	No	No			No	Pharmacist-in-charge	13	19	Open-ended contract	35	Female	44	Married/couple	Yes	No	Yes			42000	100	1	0.7	2
1009	85	Unchecked	90	20	11	Checked	Unchecked	Checked	Unchecked	Checked	Checked	Checked	Unchecked	Unchecked	Checked	Checked	Checked	Checked	Checked	No	No			No	Pharmacist-in-charge	15	11	Open-ended contract	70	Male	40	Married/couple	Yes	No	Yes	No		30000	700	1	6	5
1010	66	Unchecked	68	5	1	Checked	Checked	Checked	Unchecked	Checked	Checked	Unchecked	Unchecked	Checked	Checked	Checked	Checked	Unchecked	Checked	No	No			No	Assistant pharmacist	30	1	Open-ended contract	25	Female	54	Married/couple	Yes	No	No				230	1	1	4
1011	6	Unchecked	5	6	2	Unchecked	Unchecked	Unchecked	Unchecked	Checked	Checked	Unchecked	Unchecked	Unchecked	Unchecked	Checked	Unchecked	Unchecked	Checked	No	No			No	Pharmacist-in-charge	25	10	Open-ended contract	40	Male	55	Single	No	No	No			4900	230	1	1.5	4
1012	29	Unchecked	57	7	6	Checked	Unchecked	Unchecked	Unchecked	Checked	Unchecked	Checked	Unchecked	Unchecked	Unchecked	Unchecked	Unchecked	Unchecked	Checked	No	No			No	Pharmacist-in-charge	38	20	Open-ended contract	40	Male	66	Married/couple		No	Yes			16000	370	1	3.8	7
1013	26	Unchecked	20	8	2	Unchecked	Unchecked	Unchecked	Unchecked	Checked	Unchecked	Unchecked	Unchecked	Unchecked	Checked	Unchecked	Checked	Unchecked	Unchecked	No	No			No	Pharmacist-in-charge	33	28	Open-ended contract	50	Male	57	Married/couple	Yes	No	No			20000	150	2	0	2
1014	73	Unchecked	40	10	3	Unchecked	Unchecked	Unchecked	Unchecked	Checked	Checked	Unchecked	Unchecked	Unchecked	Unchecked	Checked	Checked	Checked	Checked	No	No			No	Pharmacist-in-charge	7	7	Open-ended contract	45	Male	34	Married/couple	No	No	Yes	No		3500	110	1	0	2
1015	48	Unchecked	25	3	3	Unchecked	Unchecked	Unchecked	Unchecked	Checked	Unchecked	Unchecked	Unchecked	Checked	Unchecked	Checked	Unchecked	Unchecked	Unchecked	No	No			No	Assistant pharmacist	28	22	Open-ended contract	24.5	Female	52	Married/couple	Yes	No	Yes		No	4800	200	1	1	3
1016	58	Unchecked	68	10	6	Checked	Unchecked	Checked	Checked	Checked	Checked	Unchecked	Unchecked	Unchecked	Checked	Checked	Unchecked	Checked	Checked	No	No			No	Pharmacist-in-charge	28		Open-ended contract	45	Female	53	Married/couple	Yes	No	No			17000	170	1	1	3
1017	16	Unchecked	23	2	1	Unchecked	Unchecked	Checked	Unchecked	Unchecked	Unchecked	Checked	Unchecked	Unchecked	Unchecked	Unchecked	Unchecked	Unchecked	Unchecked	No				No	Pharmacist-in-charge	20	14	Open-ended contract	40	Male	51	Married/couple	Yes	No	Yes	No			75	2		1
1018	44	Unchecked	80	9	6	Checked	Unchecked	Checked	Unchecked	Checked	Unchecked	Checked	Unchecked	Unchecked	Checked	Unchecked	Checked	Unchecked	Checked	No	No			No	Assistant pharmacist	7	1	Open-ended contract	35	Female	33	Married/couple	Yes	Yes	Yes		No	2000	200	1	2	5
1019	53	Checked		10	2	Unchecked	Unchecked	Checked	Unchecked	Checked	Unchecked	Checked	Checked	Unchecked	Unchecked	Checked	Checked	Unchecked	Unchecked	No	Yes	Medical prescription	Hypnotics	No	Pharmacy technician	30	15	Open-ended contract	29.5	Female	45	Married/couple	Yes	No	No			5000	200	1	1.5	2.5
1020	9	Unchecked	11	3	1	Unchecked	Unchecked	Checked	Unchecked	Checked	Unchecked	Unchecked	Unchecked	Unchecked	Checked	Unchecked	Unchecked	Unchecked	Unchecked	No	No			No	Pharmacist-in-charge	25	8	Open-ended contract	27	Female	55	Married/couple	Yes	No	Yes			1000000	260	3	0.5	2
1021	6	Unchecked	73	1	1	Unchecked	Unchecked	Unchecked	Checked	Unchecked	Unchecked	Unchecked	Unchecked	Unchecked	Checked	Unchecked	Unchecked	Unchecked	Unchecked	No	No			No	Assistant pharmacist	9	9	Open-ended contract	28	Female	33	Married/couple	Yes	No	Yes		No	3000	120	1	1	3
1022	16	Unchecked	11	8	1	Unchecked	Unchecked	Unchecked	Unchecked	Unchecked	Unchecked	Checked	Unchecked	Unchecked	Unchecked	Unchecked	Unchecked	Unchecked	Unchecked	No	No			No	Pharmacy technician	35	16	Open-ended contract	25.5	Female	60	Married/couple	Yes	No	No			4500	180	1	2	4
1023	23	Checked	77	12	7	Unchecked	Unchecked	Checked	Unchecked	Checked	Unchecked	Checked	Unchecked	Unchecked	Unchecked	Unchecked	Unchecked	Checked	Unchecked	No	Yes	Self medication	Hypnotics	No	Assistant pharmacist	15	15	Open-ended contract	35	Female	38	Married/couple	Yes	Yes	Yes		No	130000	100	1	2	2
1024	78	Checked	64	12	8	Checked	Unchecked	Unchecked	Unchecked	Unchecked	Checked	Unchecked	Unchecked	Checked	Unchecked	Unchecked	Unchecked	Unchecked	Unchecked	No	Yes	Self medication	Phytotherapy	No	Assistant pharmacist	9	9	Open-ended contract	35	Female	33	Single	No	No	No			5800	150	0	1.5	3
1025	15	Unchecked	20	2	0	Unchecked	Unchecked	Checked	Unchecked	Checked	Unchecked	Unchecked	Unchecked	Unchecked	Unchecked	Unchecked	Unchecked	Checked	Checked	No	No			No	Assistant pharmacist	11	9	Open-ended contract	35	Male	37	Married/couple	Yes	No	No			131000	90	1	2	2
1026	41	Unchecked	44	8	2	Unchecked	Unchecked	Unchecked	Unchecked	Checked	Unchecked	Unchecked	Unchecked	Checked	Unchecked	Checked	Checked	Checked	Checked	No	No			No	Pharmacist-in-charge	13	13	Open-ended contract	50	Female	48	Married/couple	Yes	No	Yes		No	2700	90	1	0	2
1027	42	Unchecked	75	10	5	Unchecked	Unchecked	Checked	Unchecked	Unchecked	Unchecked	Unchecked	Unchecked	Unchecked	Unchecked	Unchecked	Checked	Checked	Checked	Yes	Yes	Self medication	Phytotherapy	No	Pharmacist-in-charge	1	1	Open-ended contract	42	Female	43	Married/couple	Yes	No	Yes		No	500000	180	2	0	3
1028	13	Unchecked	33	3	1	Unchecked	Unchecked	Unchecked	Unchecked	Unchecked	Unchecked	Unchecked	Unchecked	Unchecked	Unchecked	Unchecked	Checked	Unchecked	Unchecked	No	No			No	Assistant pharmacist	1	1	Fixed-term contract	35	Male	25	Married/couple	No	No	Yes	No		100000	320	1	3	10
1029	22	Unchecked	27	7	2	Unchecked	Unchecked	Checked	Unchecked	Checked	Unchecked	Checked	Unchecked	Unchecked	Checked	Checked	Unchecked	Unchecked	Unchecked	No	No			No	Assistant pharmacist	25	16	Open-ended contract	22	Female	51	Married/couple	Yes	Yes	Yes		No	1000000	150	3	0.5	2
1030	0	Unchecked	25	5	0	Unchecked	Unchecked	Unchecked	Unchecked	Unchecked	Unchecked	Unchecked	Unchecked	Unchecked	Unchecked	Unchecked	Unchecked	Unchecked	Unchecked	No	No			No	Pharmacist-in-charge	23	7	Open-ended contract	45	Male	49	Married/couple	Yes	No	Yes	No		8000	130	1	1	3
1031	17	Unchecked	28	5	2	Checked	Unchecked	Checked	Checked	Checked	Checked	Checked	Unchecked	Unchecked	Checked	Checked	Unchecked	Checked	Unchecked	No	No			No	Pharmacist-in-charge	16	9	Open-ended contract	35	Female	40	Married/couple	Yes	No	No			150000	100	2	0	2.8
1032	83	Checked	93	12	15	Checked	Unchecked	Checked	Unchecked	Checked	Checked	Checked	Unchecked	Unchecked	Checked	Checked	Checked	Checked	Checked	No	No			No	Pharmacist-in-charge	28	25	Open-ended contract	70	Male	56	Single	No	No	No			2500	60	1	0	0
1033	92	Unchecked	63	14	8	Unchecked	Unchecked	Unchecked	Checked	Checked	Checked	Checked	Checked	Checked	Checked	Unchecked	Checked	Checked	Checked	No	No			No	Pharmacist-in-charge	10	6	Open-ended contract	60	Female	36	Married/couple	No	Yes	Yes		No	500	70	1	0	1
1034	47	Unchecked	62	4	0	Unchecked	Unchecked	Checked	Checked	Unchecked	Unchecked	Unchecked	Unchecked	Checked	Unchecked	Unchecked	Unchecked	Unchecked	Unchecked	No	No			No	Assistant pharmacist	6	3	Open-ended contract	35	Female	29	Married/couple	No	No	Yes		No	37000	500	1	5	8
1035	100	Unchecked	76	21	15	Checked	Unchecked	Checked	Unchecked	Checked	Checked	Checked	Unchecked	Checked	Checked	Checked	Checked	Checked	Checked	No	Yes	Self medication	Phytotherapy	No	Pharmacist-in-charge	31	18	Open-ended contract	60	Male	55	Married/couple	Yes	No	Yes	No		10000	280	1	1	7
1036	25	Unchecked	28	8	5	Checked	Unchecked	Checked	Unchecked	Checked	Unchecked	Unchecked	Unchecked	Checked	Unchecked	Checked	Unchecked	Unchecked	Unchecked	No	No			No	Pharmacist-in-charge	28	30	Open-ended contract	46	Male	57	Single	No	No	Yes	No		10500	87	1	1	5
1037	15	Unchecked	47	6	2	Unchecked	Unchecked	Checked	Unchecked	Unchecked	Unchecked	Unchecked	Unchecked	Unchecked	Unchecked	Unchecked	Unchecked	Checked	Unchecked	No	No			No	Assistant pharmacist	30	7	Open-ended contract	35	Female	53	Married/couple	Yes	No	Yes		No	70000	200	1	1	5
1038	71	Unchecked	74	13	4	Unchecked	Unchecked	Checked	Unchecked	Checked	Unchecked	Checked	Checked	Checked	Checked	Unchecked	Checked	Unchecked	Checked	No	No			No	Pharmacy technician	27	27	Open-ended contract	32	Female	47	Married/couple	Yes	No	Yes		No	4500		2	2	5
1039	83	Unchecked	72	5	4	Checked	Unchecked	Checked	Unchecked	Unchecked	Checked	Unchecked	Unchecked	Unchecked	Unchecked	Checked	Checked	Unchecked	Checked	No	No			No	Pharmacist-in-charge	25	6	Open-ended contract	52	Female	53	Married/couple	Yes	No	Yes		No	60000	100	1	0	2
1041	40	Unchecked	58	8	3	Unchecked	Unchecked	Unchecked	Unchecked	Unchecked	Checked	Checked	Unchecked	Unchecked	Checked	Unchecked	Unchecked	Unchecked	Unchecked	No	No			No	Pharmacist-in-charge	25	11	Open-ended contract		Female	50	Married/couple	Yes	No	No			2100	110	2	0.8	2
1042	77	Unchecked	90	15	13	Checked	Checked	Unchecked	Unchecked	Checked	Checked	Unchecked	Unchecked	Unchecked	Unchecked	Checked	Unchecked	Unchecked	Checked	Yes	Yes	Self medication	Hypnotics	No	Pharmacist-in-charge	15	15	Open-ended contract	75	Male	50	Married/couple	Yes		Yes	No		8000	180	1	1	3
1043	17	Unchecked	11	3	0	Unchecked	Unchecked	Checked	Unchecked	Checked	Checked	Unchecked	Unchecked	Unchecked	Checked	Unchecked	Unchecked	Checked	Unchecked	No	No			No	Assistant pharmacist	1	1	Open-ended contract	25	Female	26	Single	No	No	Yes		No	3000	100	1	1	2
1044	41	Checked	53	9	4	Unchecked	Unchecked	Checked	Unchecked	Checked	Unchecked	Unchecked	Unchecked	Unchecked	Unchecked	Unchecked	Unchecked	Unchecked	Unchecked	No	No				Assistant pharmacist	5	5	Open-ended contract	35	Female	28	Single	No	No	No			1500	100	1	1	3
1045	13	Unchecked	61	8	3	Unchecked	Unchecked	Checked	Checked	Checked	Unchecked	Checked	Unchecked	Unchecked	Checked	Unchecked	Checked	Checked	Checked	No	No			No	Pharmacy technician	7	5.5	Open-ended contract	35	Female	30	Married/couple	No	No	Yes		No	6000	220	1	2	3
1046	18	Unchecked	37	8	1	Checked	Checked	Checked	Unchecked	Checked	Checked	Checked	Unchecked	Checked	Checked	Checked	Unchecked	Unchecked	Checked	No	No			No	Pharmacist-in-charge	19	11	Open-ended contract	50	Male	42	Married/couple	Yes	No	Yes	No		1200	120	1	1	2
1047	58	Unchecked	68	10	5	Checked	Unchecked	Checked	Checked	Checked	Unchecked	Unchecked	Unchecked	Unchecked	Checked	Checked	Unchecked	Unchecked	Checked	Yes	No			No	Assistant pharmacist	6	1	Open-ended contract	35	Female	31	Married/couple	No	No	No			1000	130	1	1	3
1048	42	Checked	70	8	4	Checked	Checked	Checked	Unchecked	Checked	Checked	Unchecked	Unchecked	Unchecked	Unchecked	Unchecked	Unchecked	Unchecked	Unchecked	No	No			No	Pharmacist-in-charge	5	25	Open-ended contract	55	Female	47	Married/couple	Yes	No	No			5000	250	2	0	10
1049	47	Unchecked	91	6	4	Unchecked	Checked	Checked	Checked	Checked	Unchecked	Unchecked	Unchecked	Unchecked	Unchecked	Checked	Unchecked	Unchecked	Unchecked	No	No			No	Pharmacy technician	18	18	Open-ended contract	36	Female	35	Married/couple	Yes	No	Yes		No		400	2	2	8
1050	7	Unchecked	6	2	1	Unchecked	Unchecked	Checked	Unchecked	Unchecked	Checked	Unchecked	Unchecked	Unchecked	Checked	Unchecked	Checked	Unchecked	Checked	No	No			No	Pharmacist-in-charge	23	14	Open-ended contract	60	Female	50	Married/couple	Yes	No	Yes		No	5000	110	0	0	2
1051	78	Checked	93	21	10	Checked	Checked	Checked	Unchecked	Checked	Checked	Checked	Unchecked	Unchecked	Unchecked	Checked	Checked	Checked	Checked	No	No			No	Pharmacist-in-charge	15	11	Open-ended contract	28	Female	42	Married/couple	Yes	No	Yes		No		70	1	1	1
1052	47	Unchecked	59	8	2	Unchecked	Checked	Unchecked	Unchecked	Unchecked	Checked	Unchecked	Unchecked	Unchecked	Unchecked	Unchecked	Unchecked	Unchecked	Unchecked	No	No			No	Pharmacist-in-charge	30	10	Open-ended contract	50	Female	53	Married/couple	Yes	No	No			8000	180	1	1	2
1053	69	Checked	61	15	8	Unchecked	Unchecked	Checked	Checked	Checked	Checked	Unchecked	Checked	Checked	Checked	Checked	Unchecked	Checked	Checked	No	No			No	Pharmacist-in-charge	30	25	Open-ended contract	35	Female	54	Married/couple	Yes	No	No			2000	150	2	1	2
1054	80	Unchecked	81	13	9	Unchecked	Unchecked	Checked	Unchecked	Unchecked	Checked	Checked	Unchecked	Unchecked	Checked	Checked	Checked	Checked	Checked	Yes	No			No	Pharmacist-in-charge	25	11	Open-ended contract	50	Female	54	Single	No	No	Yes		No	260000	70	1	0	2
1055	63	Unchecked	60	10	2	Unchecked	Unchecked	Unchecked	Unchecked	Checked	Unchecked	Checked	Unchecked	Unchecked	Unchecked	Checked	Unchecked	Unchecked	Checked	No	Yes	Self medication	Anxiolytics	No	Assistant pharmacist	10	1	Open-ended contract	35	Male	36	Married/couple	Yes	No	Yes	No
1056	85	Checked	78	21	16	Unchecked	Unchecked	Checked	Unchecked	Unchecked	Checked	Unchecked	Unchecked	Unchecked	Unchecked	Checked	Checked	Unchecked	Checked	No	Yes	Self medication	Anxiolytics	Yes	Pharmacist-in-charge	30	1	Open-ended contract	60	Male	57	Married/couple	Yes	Yes	Yes	Yes		60000	400	2	1.5	5
1058	55	Unchecked	41	13	2	Checked	Unchecked	Checked	Checked	Checked	Unchecked	Checked	Unchecked	Unchecked	Checked	Unchecked	Checked	Checked	Checked	No	No			No	Pharmacist-in-charge	15	10	Open-ended contract	37	Female	41		Yes	No	Yes		No	300	70	2	0.75	1
1059	40	Unchecked	72	13	6	Unchecked	Unchecked	Unchecked	Checked	Checked	Checked	Checked	Unchecked	Unchecked	Checked	Checked	Unchecked	Checked	Unchecked	No	Yes	Self medication	Hypnotics	No	Pharmacist-in-charge	27	22	Open-ended contract	60	Female	52	Married/couple	Yes		Yes		No	2000	120	1		2.5
1060	62	Unchecked	9	13	7	Unchecked	Unchecked	Checked	Unchecked	Checked	Unchecked	Unchecked	Unchecked	Checked	Unchecked	Unchecked	Unchecked	Unchecked	Checked	No	Yes	Self medication	Anxiolytics	No	Pharmacist-in-charge	10	7	Open-ended contract	45	Female	36	Married/couple	No	No	Yes		No	12000	250	2		4
1061	2	Unchecked	22	3	3	Unchecked	Unchecked	Unchecked	Unchecked	Unchecked	Unchecked	Checked	Unchecked	Unchecked	Checked	Unchecked	Checked	Checked	Checked	No	No			No	Pharmacist-in-charge	35	25	Open-ended contract	45	Female	60	Single	Yes	No	Yes		No	9000		1	0	1
1062	46	Unchecked	17	9	1	Unchecked	Unchecked	Unchecked	Unchecked	Unchecked	Unchecked	Unchecked	Unchecked	Unchecked	Unchecked	Checked	Unchecked	Unchecked	Checked	No	No			No	Assistant pharmacist	35	25	Open-ended contract	25	Female	58	Married/couple	Yes	No	No			1800	150	1	1	4
1063	83	Unchecked	82	13	5	Checked	Checked	Checked	Checked	Checked	Checked	Checked	Unchecked	Unchecked	Checked	Unchecked	Unchecked	Unchecked	Checked	No	No			No	Pharmacist-in-charge	4	4	Open-ended contract	160	Female	33	Married/couple	Yes	No	No			2300	200	2	0	5.1
1064	68	Unchecked	47	11	4	Checked	Unchecked	Unchecked	Unchecked	Checked	Checked	Unchecked	Unchecked	Unchecked	Unchecked	Checked	Unchecked	Checked	Checked	No	No			No	Pharmacist-in-charge	31	31	Open-ended contract	60	Male	56	Married/couple	Yes					3500	200	1	2	2
1065	27	Unchecked	26	5	3	Unchecked	Unchecked	Unchecked	Unchecked	Checked	Unchecked	Unchecked	Unchecked	Unchecked	Unchecked	Unchecked	Checked	Unchecked	Checked	No	No			No	Pharmacy technician	17	8	Open-ended contract	35	Female	37	Married/couple	Yes		Yes		No	2300	200	2		6
1066	5	Unchecked	5	0	0	Unchecked	Unchecked	Unchecked	Unchecked	Unchecked	Unchecked	Unchecked	Unchecked	Unchecked	Unchecked	Unchecked	Unchecked	Unchecked	Unchecked	No	No			No	Assistant pharmacist	28	28	Open-ended contract	50	Female	54	Married/couple	Yes	No	No			30000	500	5	5	5
1067	66	Checked	62	11	3	Checked	Unchecked	Unchecked	Unchecked	Checked	Unchecked	Checked	Unchecked	Unchecked	Unchecked	Unchecked	Unchecked	Checked	Unchecked	No	No			No	Pharmacist-in-charge	4	8	Open-ended contract	52	Female	32	Married/couple	Yes	No	Yes		No	150000	120	1	1	2
1068	68	Checked	69	7	2	Checked	Unchecked	Checked	Unchecked	Unchecked	Checked	Unchecked	Unchecked	Unchecked	Checked	Checked	Checked	Checked	Checked	No	No			No	Pharmacist-in-charge	6	3	Open-ended contract	64	Female	43	Married/couple	Yes	No	Yes		No	65000	160	2	0	2.9
1069	62	Unchecked	85	14	7	Unchecked	Unchecked	Unchecked	Checked	Checked	Checked	Unchecked	Unchecked	Unchecked	Checked	Checked	Checked	Unchecked	Checked	No	Yes	Self medication	Phytotherapy	Yes	Pharmacist-in-charge	18	7	Open-ended contract	50	Male	45	Married/couple	Yes	No	Yes	No		1900	90	1	1	1.8
1070	9	Unchecked	17	4	1	Unchecked	Unchecked	Unchecked	Unchecked	Unchecked	Unchecked	Unchecked	Unchecked	Unchecked	Unchecked	Unchecked	Unchecked	Checked	Checked	No	No			No	Pharmacist-in-charge	20	7	Open-ended contract	30	Female	45	Married/couple	Yes	No	Yes		No	1700	80	1	0.3	0.9
1071	51	Unchecked	56	8	3	Unchecked	Unchecked	Checked	Unchecked	Unchecked	Unchecked	Unchecked	Unchecked	Unchecked	Unchecked	Unchecked	Unchecked	Unchecked	Unchecked	No	No			No	Pharmacist-in-charge	25	12	Open-ended contract	40	Female	49	Married/couple	Yes	Yes	Yes		No	10000	150	1	1	2
1072	51	Unchecked	56	8	3	Unchecked	Unchecked	Checked	Unchecked	Unchecked	Unchecked	Unchecked	Unchecked	Unchecked	Unchecked	Unchecked	Unchecked	Unchecked	Unchecked	No	No			No	Pharmacist-in-charge	25	12	Open-ended contract	40	Female	49	Married/couple	Yes	Yes	Yes		No	10000	150	1	1	2
1073	20	Unchecked	61	8	1	Unchecked	Unchecked	Unchecked	Unchecked	Checked	Unchecked	Checked	Unchecked	Unchecked	Checked	Checked	Checked	Unchecked	Unchecked	No	No			Yes	Pharmacy technician	27	27	Open-ended contract	35	Female	44	Married/couple	Yes	Yes	Yes		Yes	1600	60	1	0	0
1074	64	Unchecked	67	9	4	Unchecked	Unchecked	Checked	Checked	Checked	Checked	Unchecked	Unchecked	Unchecked	Unchecked	Unchecked	Checked	Unchecked	Unchecked	No	No			No	Pharmacist-in-charge	15	15	Open-ended contract	45	Female	40	Single	No	No	Yes		No	1600	180	2	0.5	3
1075	48	Unchecked	20	12	7	Unchecked	Unchecked	Unchecked	Checked	Checked	Unchecked	Unchecked	Unchecked	Unchecked	Unchecked	Checked	Checked	Unchecked	Checked	No	No			No	Pharmacist-in-charge	40	37	Open-ended contract	45	Male	62	Married/couple	Yes	No	Yes	No		150000	140	1	1	2
1076	67	Unchecked	45	9	5	Checked	Checked	Unchecked	Checked	Checked	Checked	Checked	Checked	Checked	Checked	Checked	Checked	Unchecked	Unchecked	No	No			No	Assistant pharmacist	30	5	Open-ended contract	35	Female	55	Married/couple	Yes	No	No			12000	135	1	1	2
1077	27	Unchecked	62	8	1	Unchecked	Unchecked	Checked	Checked	Checked	Checked	Unchecked	Unchecked	Checked	Checked	Unchecked	Checked	Unchecked	Checked	No	No			No	Pharmacist-in-charge	10	4	Open-ended contract	40	Male	32	Married/couple	Yes	No	Yes	No		1200	80	1	1	2
1078	34	Unchecked	63	5	2	Unchecked	Unchecked	Checked	Unchecked	Unchecked	Unchecked	Unchecked	Unchecked	Unchecked	Unchecked	Unchecked	Unchecked	Unchecked	Unchecked	No	No			No	Pharmacist-in-charge	30	17	Open-ended contract		Male	52	Married/couple	Yes	No	No			20000	100	1	1	1
1079	34	Unchecked	63	5	2	Unchecked	Unchecked	Checked	Unchecked	Unchecked	Unchecked	Unchecked	Unchecked	Unchecked	Unchecked	Unchecked	Unchecked	Unchecked	Unchecked	No	No			No	Pharmacist-in-charge	30	17	Open-ended contract		Male	52	Married/couple	Yes	No	No			20000	100	1	1	1
1081	6	Unchecked	11	4	0	Unchecked	Checked	Unchecked	Unchecked	Unchecked	Unchecked	Unchecked	Unchecked	Unchecked	Unchecked	Unchecked	Unchecked	Unchecked	Checked	No	No			No	Pharmacist-in-charge	23	15	Open-ended contract	55	Female	47	Married/couple	Yes	Yes	Yes		Yes	12000	250	1	2	3
1082	60	Unchecked	54	13	7	Unchecked	Unchecked	Checked	Unchecked	Checked	Checked	Unchecked	Unchecked	Unchecked	Checked	Checked	Checked	Checked	Checked	No	No			No	Pharmacist-in-charge	25	16	Open-ended contract	50	Male	54	Married/couple	Yes	No	Yes	No		60000	100	1	1	2
1083	75	Checked	98	16	12	Checked	Checked	Checked	Checked	Unchecked	Checked	Unchecked	Checked	Checked	Checked	Checked	Checked	Checked	Checked	Yes	Yes	Medical prescription	Hypnotics	No	Assistant pharmacist	10	5	Fixed-term contract	42	Male	35	Single	No	Yes	Yes	No		50000	150	1	3	4
1084	37	Unchecked	69	11	5	Unchecked	Unchecked	Unchecked	Checked	Checked	Checked	Unchecked	Unchecked	Unchecked	Unchecked	Checked	Unchecked	Unchecked	Checked	Yes	Yes	Self medication	Homeopathy	No	Pharmacist-in-charge	31	16	Open-ended contract	45	Male	57	Married/couple	Yes	No	Yes	No		5000	160	2	0.75	2
1086	75	Checked	69	12	11	Checked	Unchecked	Checked	Unchecked	Checked	Checked	Unchecked	Unchecked	Unchecked	Checked	Checked	Checked	Checked	Checked	Yes	No			No	Pharmacist-in-charge	34	15	Open-ended contract	65	Female	52	Single	Yes	No	No				80	1	1	1
1088	78	Checked	77	12	9	Checked	Checked	Checked	Checked	Checked	Checked	Checked	Checked	Unchecked	Checked	Checked	Checked	Checked	Checked	No	No			No	Pharmacist-in-charge	30		Open-ended contract	60	Female	55	Married/couple	Yes	No	No			1900	200	1	1.5	3.5
1089	59	Unchecked		5	6	Unchecked	Unchecked	Unchecked	Unchecked	Checked	Checked	Unchecked	Unchecked	Unchecked	Unchecked	Checked	Checked	Checked	Checked	No	No			Yes	Pharmacist-in-charge	25	30	Open-ended contract	42	Male	55	Married/couple	Yes		Yes	Yes		1000	140	1	2	3
1090	78	Unchecked	72	14	7	Unchecked	Unchecked	Unchecked	Checked	Checked	Checked	Unchecked	Unchecked	Unchecked	Checked	Checked	Checked	Checked	Checked	No	No			No	Pharmacist-in-charge	36	28	Open-ended contract	45	Female	60	Widower	Yes	No	No			4000	120	1	1	2
1091	78	Checked	89	20	5	Checked	Unchecked	Checked	Unchecked	Unchecked	Checked	Checked	Unchecked	Unchecked	Unchecked	Checked	Checked	Unchecked	Checked	No	Yes	Self medication	Hypnotics	Yes	Pharmacist-in-charge	10	6	Open-ended contract	50	Female	51	Married/couple	Yes	No	Yes			12000	150	1	1	3
1092	15	Unchecked	20	1	1	Unchecked	Unchecked	Checked	Checked	Checked	Unchecked	Unchecked	Unchecked	Unchecked	Unchecked	Checked	Unchecked	Unchecked	Unchecked	No	No			No	Assistant pharmacist	20	15	Open-ended contract	24	Female	46	Married/couple	Yes	No	No			5000	150	2	1	4
1093	72	Unchecked	88	16	9	Checked	Checked	Unchecked	Unchecked	Unchecked	Checked	Unchecked	Unchecked	Unchecked	Unchecked	Unchecked	Unchecked	Unchecked	Unchecked	No	No			No	Pharmacist-in-charge	34	28	Open-ended contract	50	Female	57	Married/couple	Yes	No	Yes		No	13000	125	1	1.3	3
1094	27	Unchecked	45	6	5	Unchecked	Unchecked	Checked	Checked	Checked	Checked	Unchecked	Unchecked	Unchecked	Unchecked	Checked	Unchecked	Unchecked	Checked	No	No			No	Pharmacist-in-charge	22	15	Open-ended contract		Female	47	Single	Yes	No	No			6000	100			2
1095	29	Unchecked	21	9	4	Unchecked	Unchecked	Unchecked	Unchecked	Checked	Checked	Unchecked	Unchecked	Unchecked	Unchecked	Unchecked	Unchecked	Unchecked	Checked	No	No			No	Pharmacist-in-charge	31	16	Open-ended contract	50	Male	58	Married/couple	Yes	Yes	Yes	No		7000	180	1	2	4
1096	11	Unchecked	63	5	1	Unchecked	Unchecked	Unchecked	Unchecked	Unchecked	Checked	Unchecked	Unchecked	Unchecked	Unchecked	Unchecked	Unchecked	Unchecked	Checked	No	No			No	Pharmacist-in-charge	10	5	Open-ended contract	40	Female	35	Married/couple	Yes	No	Yes		No	11500	170	2	1	3
1097	1	Unchecked	2	5	0	Unchecked	Unchecked	Unchecked	Checked	Checked	Unchecked	Unchecked	Unchecked	Unchecked	Checked	Unchecked	Checked	Unchecked	Unchecked	No	No			No	Pharmacy technician	13	7	Open-ended contract	35	Female	35	Married/couple	Yes	Yes	Yes		No	3000	110	1		3
1098	17	Unchecked	15	4	1	Unchecked	Unchecked	Unchecked	Unchecked	Checked	Unchecked	Unchecked	Unchecked	Unchecked	Unchecked	Unchecked	Checked	Unchecked	Checked	No	No			No	Pharmacist-in-charge	26	20	Open-ended contract	38	Female	51	Married/couple	Yes	No	Yes		No	250000	70	2	0	0
1099	76	Checked	75	16	5	Unchecked	Unchecked	Checked	Unchecked	Checked	Checked	Checked	Checked	Unchecked	Checked	Checked	Checked	Checked	Checked	No	No			No	Pharmacist-in-charge	11	11	Open-ended contract	37.5	Female	36	Single	No	No	Yes		No	110000	200	1	1	4
1100	0	Unchecked	0	0	0	Unchecked	Unchecked	Unchecked	Unchecked	Unchecked	Unchecked	Unchecked	Unchecked	Unchecked	Unchecked	Unchecked	Unchecked	Unchecked	Unchecked	No	No			No	Assistant pharmacist	3	3	Open-ended contract	35	Male	40	Married/couple	Yes	No	Yes			37000	500	1	5	8
1101	1	Unchecked	4	6	0	Unchecked	Unchecked	Unchecked	Unchecked	Checked	Unchecked	Unchecked	Unchecked	Unchecked	Unchecked	Unchecked	Unchecked	Unchecked	Checked	No	No			No	Pharmacist-in-charge	29	13	Open-ended contract	60	Male	55	Married/couple	Yes	Yes	Yes			20000	180	1	1.66	3
1102	64	Unchecked	77	10	12	Checked	Checked	Checked	Unchecked	Checked	Checked	Checked	Checked	Checked	Checked	Checked	Checked	Unchecked	Unchecked	No	No			No	Pharmacist-in-charge	4	12	Open-ended contract	65	Male	35	Single	No	Yes	No			2800	200	1	1	4.7
1103	76	Unchecked	81	15	10	Unchecked	Unchecked	Checked	Unchecked	Checked	Unchecked	Checked	Unchecked	Unchecked	Unchecked	Checked	Checked	Checked	Checked	No	Yes	Self medication	Anxiolytics	No	Pharmacist-in-charge	30	18	Open-ended contract	55	Female	52	Married/couple	Yes	Yes	No			1700	100	2	0	1
1104	54	Checked	37	9	4	Checked	Unchecked	Checked	Checked	Checked	Checked	Unchecked	Unchecked	Checked	Checked	Unchecked	Unchecked	Checked	Unchecked	No	No			No	Assistant pharmacist	17	13	Open-ended contract	35	Female	41	Single	No	No	Yes		No	32000	70	1	1	0
1105	19	Checked	64	5	3	Unchecked	Unchecked	Unchecked	Checked	Unchecked	Checked	Unchecked	Unchecked	Unchecked	Checked	Checked	Unchecked	Unchecked	Checked	No	No			No	Pharmacist-in-charge	23	16	Open-ended contract		Female	48	Married/couple	Yes	No	Yes		No	1100	100	1	1	2
1106	5	Unchecked	6	7	5	Unchecked	Unchecked	Unchecked	Unchecked	Unchecked	Unchecked	Checked	Unchecked	Unchecked	Unchecked	Unchecked	Unchecked	Unchecked	Unchecked	No	No			No	Assistant pharmacist	22	17	Open-ended contract	30	Female	47	Married/couple	Yes	No	Yes		No	2600	200	2	2	6
1108	27	Unchecked		5	2	Unchecked	Unchecked	Unchecked	Unchecked	Checked	Checked	Unchecked	Unchecked	Unchecked	Unchecked	Checked	Checked	Checked	Unchecked	No	No			No	Pharmacist-in-charge	30	18	Open-ended contract	60	Female	54	Married/couple	Yes	No	Yes			14000	250	2		6
1109	67	Unchecked	68	6	2	Checked	Unchecked	Checked	Unchecked	Checked	Unchecked	Checked	Unchecked	Unchecked	Unchecked	Checked	Unchecked	Unchecked	Unchecked	No	No			No	Assistant pharmacist	5	1	Open-ended contract	35	Female	30	Single	No	No	Yes		No	5000	300	2	2	8
1110	7	Unchecked	19	3	1	Unchecked	Unchecked	Checked	Unchecked	Unchecked	Unchecked	Checked	Unchecked	Unchecked	Unchecked	Unchecked	Checked	Unchecked	Unchecked	No	No			No	Pharmacy technician	22	16	Open-ended contract	19	Female	47	Married/couple	Yes	Yes	No			28730	100	1	1	2
1111	48	Unchecked	59	8	2	Unchecked	Unchecked	Checked	Unchecked	Unchecked	Unchecked	Checked	Unchecked	Unchecked	Unchecked	Unchecked	Checked	Unchecked	Unchecked	No				No	Pharmacist-in-charge	37	25	Open-ended contract	60	Female	62	Married/couple	No	No	Yes		Yes	5300	300	2	1	3.15
1112	68	Checked	70	20	6	Unchecked	Unchecked	Checked	Checked	Unchecked	Checked	Unchecked	Unchecked	Unchecked	Checked	Checked	Checked	Checked	Checked	No	No			No	Pharmacist-in-charge	27	8	Open-ended contract		Male	57	Married/couple	Yes	Yes	Yes			5000	200	1	1.5	3
1113	20	Unchecked	52	4	3	Unchecked	Unchecked	Unchecked	Checked	Unchecked	Unchecked	Unchecked	Unchecked	Unchecked	Checked	Unchecked	Unchecked	Checked	Checked	No	No			No	Pharmacist-in-charge	20	4	Open-ended contract	40	Female	44	Married/couple	Yes	No	Yes		No	1400	180	2	0	4
1114	1	Unchecked	19	2	1	Unchecked	Unchecked	Unchecked	Checked	Checked	Unchecked	Unchecked	Unchecked	Unchecked	Checked	Checked	Unchecked	Checked	Checked	No	No			No	Pharmacist-in-charge	33	6	Open-ended contract	50	Female	51	Married/couple	Yes	Yes	Yes		No	200000	100			1
1116	80	Unchecked	85	17	10	Unchecked	Checked	Checked	Unchecked	Checked	Checked	Unchecked	Unchecked	Unchecked	Checked	Checked	Checked	Checked	Checked	Yes	Yes	Self medication	Phytotherapy	No	Pharmacist-in-charge	23	23	Open-ended contract	55	Male	52	Married/couple	Yes	No	Yes	No		32000	190	1	1.5	3.5
1117	54	Unchecked	66	4	3	Checked	Unchecked	Checked	Unchecked	Unchecked	Checked	Checked	Unchecked	Unchecked	Checked	Unchecked	Unchecked	Checked	Checked	No	No			No	Pharmacist-in-charge	11	3	Open-ended contract	40	Female	35	Single	Yes	No	Yes		No	7000	150	1	0.8	2
1118	21	Unchecked	27	2	1	Checked	Unchecked	Checked	Unchecked	Unchecked	Checked	Unchecked	Unchecked	Unchecked	Checked	Unchecked	Unchecked	Checked	Checked	No	No			No	Pharmacist-in-charge	18	5	Open-ended contract	45	Female	43	Married/couple	Yes	No	No			66000	90	1	0.2	0.8
1119	98	Unchecked	100	15	8	Checked	Unchecked	Checked	Unchecked	Checked	Unchecked	Unchecked	Unchecked	Unchecked	Unchecked	Unchecked	Unchecked	Unchecked	Checked	No	No			No	Pharmacist-in-charge	4	4	Open-ended contract	70	Female	34	Married/couple	No	No	Yes		No	3500	350	1	2.4	7
1120	3	Unchecked	0	3	1	Unchecked	Unchecked	Checked	Unchecked	Unchecked	Checked	Unchecked	Unchecked	Unchecked	Unchecked	Unchecked	Checked	Unchecked	Unchecked	No	No			No	Pharmacist-in-charge	30	25	Open-ended contract	55	Male	56	Married/couple	Yes	No	No			22000	200	1	1	3
1121	12	Unchecked	26	5	1	Unchecked	Unchecked	Unchecked	Unchecked	Checked	Unchecked	Unchecked	Unchecked	Unchecked	Unchecked	Unchecked	Unchecked	Unchecked	Checked	No	No			No	Pharmacist-in-charge	22	10	Open-ended contract	40	Female	47	Married/couple	No	No	Yes		No	1000	80	1	0	1.5
1122	8	Unchecked	31	6	0	Unchecked	Unchecked	Unchecked	Unchecked	Checked	Checked	Unchecked	Unchecked	Unchecked	Unchecked	Checked	Unchecked	Unchecked	Checked	No	No			No	Pharmacist-in-charge	21	21	Open-ended contract	50	Female	48	Married/couple	Yes	Yes	No			550	100	2	0	2
1123	77	Unchecked	71	13	6	Checked	Unchecked	Checked	Unchecked	Checked	Checked	Unchecked	Unchecked	Checked	Unchecked	Unchecked	Unchecked	Unchecked	Unchecked	No	No			No	Pharmacist-in-charge	26	22	Open-ended contract	57.5	Female	49	Married/couple	Yes	No	No			2500	160	1	1	2
1124	56	Unchecked	63	9	7	Checked	Unchecked	Unchecked	Unchecked	Checked	Checked	Checked	Unchecked	Unchecked	Checked	Checked	Checked	Unchecked	Unchecked	No	No				Pharmacist-in-charge	36	40	Open-ended contract	55	Male	66	Married/couple	Yes	No				36000	200		1.5	4
1125	16	Unchecked	24	7	4	Unchecked	Unchecked	Checked	Checked	Checked	Checked	Unchecked	Unchecked	Unchecked	Checked	Unchecked	Checked	Checked	Checked	No	No			No	Pharmacist-in-charge	2	5	Open-ended contract	45	Female	30	Single	No	No	Yes		No	67000	150	1	0	3
1126	26	Unchecked	65	9	6	Unchecked	Unchecked	Checked	Unchecked	Checked	Unchecked	Unchecked	Unchecked	Unchecked	Unchecked	Checked	Unchecked	Checked	Checked	No	No			No	Pharmacist-in-charge	11	11	Open-ended contract	60	Male	35	Single	Yes	No	Yes	No		16000	380	1	3	8
1127	53	Checked	58	8	2	Unchecked	Checked	Checked	Unchecked	Checked	Checked	Checked	Unchecked	Unchecked	Checked	Unchecked	Checked	Unchecked	Unchecked	No	No			No	Pharmacist-in-charge	5	2.5	Open-ended contract	49	Male	31	Married/couple	Yes	No	Yes	No		37200	200	1.5	0.5	2
1128	14	Unchecked	2	4	0	Unchecked	Unchecked	Unchecked	Unchecked	Checked	Checked	Unchecked	Unchecked	Unchecked	Unchecked	Unchecked	Unchecked	Unchecked	Checked	No	No			No	Pharmacist-in-charge	30	22	Open-ended contract	50	Male	53	Married/couple	Yes	No	No			1100	80	2		1
1129	73	Unchecked	100	14	17	Unchecked	Unchecked	Checked	Unchecked	Checked	Unchecked	Unchecked	Unchecked	Unchecked	Unchecked	Unchecked	Unchecked	Checked	Checked	Yes	Yes	Medical prescription	Anxiolytics	Yes	Pharmacist-in-charge	10	6	Open-ended contract	54	Male	35	Married/couple	Yes	No	Yes	Yes		8000	180	1	1	1
1130	75	Unchecked	85	9	8	Unchecked	Unchecked	Checked	Checked	Checked	Checked	Checked	Unchecked	Unchecked	Unchecked	Checked	Unchecked	Unchecked	Unchecked	No	No			No	Pharmacist-in-charge	25	14	Open-ended contract	40	Female	52	Single	Yes	No	Yes			6400	180	2	0	3.5
1131	0	Unchecked	2	0	0	Unchecked	Unchecked	Checked	Unchecked	Unchecked	Checked	Unchecked	Unchecked	Unchecked	Unchecked	Unchecked	Unchecked	Unchecked	Unchecked	No	No			No	Pharmacist-in-charge	39	32	Open-ended contract	72	Male	68	Married/couple	Yes	No	No			9500	50	2	0.5	0
1132	50	Unchecked	64	8	5	Unchecked	Unchecked	Unchecked	Unchecked	Unchecked	Unchecked	Unchecked	Unchecked	Unchecked	Unchecked	Checked	Unchecked	Unchecked	Checked	No	No			No	Pharmacist-in-charge	25	14	Open-ended contract	40	Female	53	Single	No	Yes	Yes		No	4500	120	2	0	3
1133	63	Checked	76	14	11	Checked	Checked	Checked	Checked	Checked	Checked	Checked	Unchecked	Unchecked	Unchecked	Checked	Checked	Checked	Checked	No	Yes			No	Pharmacist-in-charge	35	9	Open-ended contract	72	Male	60	Married/couple	Yes	Yes	No			40000	140	1		2
1134	17	Checked	69	7	8	Checked	Unchecked	Checked	Unchecked	Checked	Checked	Checked	Unchecked	Unchecked	Unchecked	Checked	Checked	Checked	Checked	Yes	Yes	Self medication	Anxiolytics	No	Pharmacist-in-charge	24	9	Open-ended contract	50	Female	52	Single	Yes	No	No				160	1	1	4
1135	78	Unchecked	90	9	9	Checked	Unchecked	Checked	Unchecked	Checked	Checked	Unchecked	Unchecked	Unchecked	Checked	Checked	Unchecked	Checked	Checked	No	No			No	Pharmacist-in-charge	32	25	Open-ended contract	70	Male	56	Married/couple	Yes	No	Yes	No		6000	200	1	1	5
1137	23	Unchecked	64	5	1	Checked	Unchecked	Unchecked	Unchecked	Unchecked	Unchecked	Unchecked	Unchecked	Unchecked	Unchecked	Unchecked	Unchecked	Checked	Unchecked	No	No			Yes	Pharmacist-in-charge	20	2	Open-ended contract	60	Female	47	Married/couple	Yes	Yes	Yes		No	1000	200	2	0	4
1138	68	Unchecked	66	13	3	Checked	Unchecked	Checked	Unchecked	Unchecked	Checked	Unchecked	Unchecked	Unchecked	Unchecked	Unchecked	Unchecked	Checked	Unchecked	No	No			No	Pharmacist-in-charge	30	12	Open-ended contract	60	Male	52	Married/couple	Yes	Yes	Yes	No		6000	300	1	1	6
1139	77	Unchecked	87	14	12	Checked	Unchecked	Checked	Unchecked	Unchecked	Checked	Unchecked	Unchecked	Unchecked	Unchecked	Checked	Checked	Checked	Checked	No	No			No	Pharmacist-in-charge	41	37	Open-ended contract	60	Female	68	Married/couple	Yes	No	No			594000	60	1	0	2
1140	76	Unchecked	78	15	7	Checked	Unchecked	Checked	Unchecked	Unchecked	Checked	Unchecked	Unchecked	Unchecked	Unchecked	Checked	Checked	Checked	Checked	No	Yes	Self medication	Hypnotics	Yes	Pharmacist-in-charge	20	15	Open-ended contract	52.5	Male	49	Single	No	Yes	Yes	No		150000	110	1	0.5	2
1141	17	Unchecked	72	7	4	Unchecked	Unchecked	Checked	Checked	Checked	Unchecked	Unchecked	Unchecked	Unchecked	Unchecked	Checked	Unchecked	Unchecked	Unchecked	No	No			No	Pharmacist-in-charge	15	10	Open-ended contract	50	Male	41	Married/couple	Yes	No	Yes	No		5000	350	2	1	5
1142	85	Unchecked	92	12	8	Checked	Unchecked	Checked	Unchecked	Checked	Checked	Checked	Unchecked	Unchecked	Checked	Checked	Checked	Checked	Checked	No	No			No	Pharmacist-in-charge	20	20	Open-ended contract	45	Female	44	Married/couple	Yes	No	Yes		No	2800	150	2	0	2.5
1143	39	Unchecked	64	8	1	Unchecked	Unchecked	Checked	Unchecked	Unchecked	Checked	Checked	Unchecked	Unchecked	Unchecked	Unchecked	Unchecked	Checked	Checked	No	No			No	Assistant pharmacist	4	4	Open-ended contract	35	Female	28	Married/couple	No	No	Yes		No	26000	110	1	1	2
1144	13	Unchecked	7	5	1	Unchecked	Unchecked	Checked	Checked	Checked	Checked	Unchecked	Unchecked	Unchecked	Unchecked	Checked	Checked	Checked	Unchecked	No	No			No	Pharmacist-in-charge	15	3	Open-ended contract	35	Female	41	Married/couple	Yes	No	Yes		No	20000	140	2	0	2
1145	71	Unchecked	86	16	10	Checked	Checked	Checked	Unchecked	Checked	Unchecked	Unchecked	Checked	Checked	Unchecked	Checked	Checked	Unchecked	Unchecked	No	No			No	Pharmacist-in-charge	33	27	Open-ended contract	47	Female	55	Single	Yes	No	No				250	4	3.7	2.7
1146	31	Unchecked	6	7	1	Checked	Unchecked	Checked	Unchecked	Checked	Checked	Unchecked	Unchecked	Unchecked	Checked	Checked	Unchecked	Unchecked	Checked	No	No			No	Pharmacist-in-charge	20	18	Open-ended contract	50	Female	44	Married/couple	Yes	No	Yes		No	28000	120	1	1	2
1147	9	Unchecked	53	5	5	Unchecked	Unchecked	Checked	Unchecked	Checked	Unchecked	Checked	Unchecked	Unchecked	Unchecked	Unchecked	Unchecked	Unchecked	Unchecked	No	No			No	Pharmacy technician	16	16	Open-ended contract	33	Female	41	Married/couple	Yes	No	No			2900		2	1.5	7
1148	45	Unchecked	68	11	5	Unchecked	Unchecked	Checked	Unchecked	Checked	Checked	Unchecked	Unchecked	Unchecked	Unchecked	Unchecked	Unchecked	Checked	Unchecked	No	No			No	Pharmacist-in-charge	35		Open-ended contract	50	Female	62	Married/couple	Yes	No	No			4000	180	1	2	3
1149	79	Unchecked	68	9	6	Unchecked	Checked	Unchecked	Unchecked	Checked	Checked	Unchecked	Unchecked	Unchecked	Unchecked	Unchecked	Checked	Unchecked	Checked	Yes	No			No	Pharmacist-in-charge	16	13	Open-ended contract	65	Female	45	Single	No	No	No			8000	150	1	1	2
1150	36	Unchecked	74	5	3	Checked	Unchecked	Checked	Unchecked	Checked	Unchecked	Unchecked	Unchecked	Unchecked	Checked	Unchecked	Checked	Checked	Checked	No	No			No	Pharmacist-in-charge	28	21	Open-ended contract	50	Female	52	Married/couple	Yes	No	Yes		No	1550	90	1	0.5	1
1151	61	Unchecked	65	14	11	Checked	Unchecked	Checked	Unchecked	Checked	Checked	Unchecked	Unchecked	Unchecked	Unchecked	Checked	Checked	Checked	Unchecked	No	No			No	Pharmacist-in-charge	20	20	Open-ended contract	45	Female	59	Single	Yes	No	Yes			20000	350	1	2	6
1152	17	Unchecked	68	6	1	Unchecked	Unchecked	Checked	Unchecked	Checked	Checked	Unchecked	Unchecked	Unchecked	Unchecked	Unchecked	Unchecked	Unchecked	Checked	No	No			No	Pharmacist-in-charge	1	10	Open-ended contract	9	Female	32	Married/couple	Yes	Yes	Yes		No	2800	190	1	1	3
1153	61	Unchecked	89	11	6	Checked	Unchecked	Checked	Unchecked	Unchecked	Checked	Unchecked	Checked	Checked	Unchecked	Unchecked	Unchecked	Unchecked	Checked	No	No			No	Pharmacist-in-charge	18	8	Open-ended contract	40	Female	43	Married/couple	Yes	No	No			10000	300	2	3	5
1154	56	Unchecked	61	11	7	Unchecked	Unchecked	Checked	Unchecked	Checked	Checked	Unchecked	Unchecked	Unchecked	Checked	Unchecked	Checked	Checked	Checked	No	No			No	Pharmacist-in-charge	20	8	Open-ended contract	55	Female	46	Married/couple	Yes	No	Yes		No	10000	80	1	0	1.5
1155	4	Unchecked	16	8	2	Unchecked	Unchecked	Checked	Unchecked	Unchecked	Checked	Unchecked	Unchecked	Unchecked	Unchecked	Unchecked	Unchecked	Unchecked	Unchecked	No	No			No	Pharmacist-in-charge	25	18	Open-ended contract	55	Female	53	Married/couple	Yes	No	No			6200	130	1	1.2	3
1157	27	Unchecked	46	2	1	Unchecked	Unchecked	Unchecked	Unchecked	Checked	Checked	Unchecked	Unchecked	Checked	Unchecked	Checked	Checked	Checked	Unchecked	No	No			No	Assistant pharmacist	30	30	Open-ended contract	37	Female	54	Married/couple	Yes	No	No			6000	300	1	1	3
1158	100	Checked	94	21	11	Unchecked	Unchecked	Unchecked	Unchecked	Unchecked	Checked	Unchecked	Unchecked	Unchecked	Unchecked	Checked	Checked	Unchecked	Unchecked	No	Yes	Self medication	Anxiolytics	No	Pharmacist-in-charge	20	11	Open-ended contract	50	Female	43	Married/couple	Yes	No	Yes			2000	50	1	0	1
1159	11	Unchecked	51	0	1	Checked	Unchecked	Unchecked	Unchecked	Unchecked	Unchecked	Unchecked	Unchecked	Unchecked	Unchecked	Unchecked	Checked	Unchecked	Unchecked	No	No			No	Pharmacy technician	20	9	Open-ended contract	35	Female	38	Married/couple	Yes	No	No			2000	130	1	0.5	3
1160	24	Unchecked		8	2	Unchecked	Unchecked	Unchecked	Unchecked	Unchecked	Unchecked	Unchecked	Unchecked	Unchecked	Checked	Checked	Checked	Unchecked	Unchecked	No	No			No	Pharmacist-in-charge	18	17	Open-ended contract	40	Female	42	Married/couple	Yes					2800	150	1	0	1.5
1161	98	Unchecked	75	16	6	Checked	Unchecked	Unchecked	Checked	Checked	Checked	Unchecked	Unchecked	Unchecked	Checked	Unchecked	Unchecked	Checked	Unchecked	No	Yes	Self medication	Anxiolytics		Pharmacist-in-charge	25	25	Open-ended contract	45	Male	50	Married/couple	Yes	No	Yes	No		300000	600	1	4	8
1162	44	Checked	22	8	1	Checked	Checked	Checked	Unchecked	Checked	Checked	Checked	Unchecked	Unchecked	Unchecked	Checked	Unchecked	Checked	Checked	No	No			No	Pharmacist-in-charge	35	1	Open-ended contract	65	Female	61	Married/couple	Yes	No	No			40000		3	1	1
1163	16	Checked	21	4	2	Checked	Unchecked	Unchecked	Checked	Unchecked	Checked	Unchecked	Unchecked	Unchecked	Checked	Checked	Checked	Unchecked	Checked	No	No			No	Assistant pharmacist	10	6	Open-ended contract	40	Male	35	Married/couple	Yes	No	Yes	No		800	200	1	1.5	3
1164	69	Unchecked	70	15	5	Checked	Checked	Checked	Unchecked	Unchecked	Checked	Checked	Unchecked	Checked	Unchecked	Unchecked	Unchecked	Checked	Unchecked	No	No			No	Pharmacist-in-charge	40	30	Open-ended contract	300	Male	64	Married/couple	Yes	No	Yes	No		4000	160	1	1	2.5
1165	31	Unchecked	58	4	0	Checked	Unchecked	Checked	Unchecked	Unchecked	Checked	Unchecked	Unchecked	Unchecked	Unchecked	Unchecked	Unchecked	Unchecked	Unchecked	No	No			No	Pharmacist-in-charge	19	16	Open-ended contract	72	Male	44	Married/couple	Yes	No	No			1100	130	1	1	1
1166	9	Unchecked	55	7	2	Unchecked	Unchecked	Unchecked	Checked	Checked	Unchecked	Unchecked	Unchecked	Unchecked	Unchecked	Checked	Checked	Checked	Checked	No	No			No	Assistant pharmacist	7	5	Open-ended contract	30	Female	32	Married/couple	Yes	No	Yes		No	30000	80	1	1	2
1167	27	Unchecked	52	5	4	Checked	Checked	Checked	Unchecked	Checked	Unchecked	Unchecked	Unchecked	Unchecked	Unchecked	Unchecked	Checked	Unchecked	Unchecked	No	No			No	Pharmacist-in-charge	19	1	Open-ended contract	55	Male	43	Married/couple	No	No	Yes	No		800	60	1	0	1
1168	32	Checked	39	9	4	Unchecked	Unchecked	Unchecked	Unchecked	Checked	Checked	Unchecked	Unchecked	Unchecked	Checked	Checked	Unchecked	Unchecked	Checked	No	No			No	Pharmacist-in-charge	13	14	Open-ended contract	45	Female	43	Married/couple	Yes	No	Yes		No	10000	250	2	1	4
1169	49	Unchecked	50	9	7	Unchecked	Unchecked	Checked	Unchecked	Unchecked	Unchecked	Unchecked	Unchecked	Unchecked	Unchecked	Unchecked	Checked	Unchecked	Checked	No	Yes	Self medication		No	Pharmacist-in-charge	20	8	Open-ended contract	43	Female	46	Married/couple	Yes	No	Yes		No	600	55	1	0	0
1170	48	Unchecked	75	9	5	Unchecked	Checked	Checked	Unchecked	Checked	Checked	Unchecked	Unchecked	Unchecked	Unchecked	Checked	Unchecked	Unchecked	Checked	No	No			No	Pharmacist-in-charge	8	8	Open-ended contract	67	Female	50	Single	No	No	Yes		No	1500	80	1	0	1.5
1171	63	Unchecked	70	11	7	Checked	Unchecked	Checked	Unchecked	Checked	Checked	Checked	Unchecked	Unchecked	Checked	Checked	Checked	Checked	Checked	No	Yes	Medical prescription	Anxiolytics	No	Pharmacist-in-charge	35	15	Open-ended contract	50	Female	58	Married/couple	Yes	No	No			20000		1	1	3
1172	78	Unchecked	76	5	2	Checked	Unchecked	Checked	Unchecked	Unchecked	Checked	Unchecked	Unchecked	Unchecked	Unchecked	Checked	Checked	Checked	Checked	No	No			No	Pharmacist-in-charge	33	29	Open-ended contract	60	Male	59	Single	No	No	No			1500	80	1	0	2
1173	75	Unchecked		14	13	Checked	Checked	Checked	Unchecked	Unchecked	Checked	Checked	Unchecked	Unchecked	Checked	Checked	Checked	Checked	Checked	Yes	Yes	Medical prescription	Hypnotics	No	Pharmacist-in-charge	21	19	Open-ended contract	65	Female	45	Married/couple	Yes	No	Yes			2000	170	1	1	2
1174	75	Checked	77	19	18	Checked	Unchecked	Unchecked	Checked	Checked	Checked	Checked	Checked	Unchecked	Checked	Checked	Checked	Checked	Checked	No	Yes	Self medication	Phytotherapy	No	Pharmacist-in-charge	16	13	Open-ended contract	54	Male	41	Single	Yes	No	No			35000	120		1	3
1175	11	Unchecked	33	6	2	Checked	Unchecked	Checked	Unchecked	Checked	Checked	Unchecked	Unchecked	Unchecked	Unchecked	Checked	Checked	Checked	Checked	No	No			No	Pharmacist-in-charge	24	18	Open-ended contract	70	Male	51	Married/couple	Yes	No	Yes	No		1000	30	0	1	1
1176	17	Checked	88	10	11	Checked	Checked	Checked	Unchecked	Checked	Checked	Unchecked	Unchecked	Unchecked	Unchecked	Checked	Unchecked	Checked	Unchecked	No	Yes	Self medication	Anxiolytics	No	Pharmacist-in-charge	38	38	Open-ended contract	60	Female	60	Married/couple	Yes	No	No			25000	90	1	0	1
1177	12	Checked	49	6	2	Unchecked	Unchecked	Unchecked	Unchecked	Checked	Unchecked	Checked	Unchecked	Unchecked	Checked	Unchecked	Checked	Checked	Checked	No	No			No	Assistant pharmacist	4	4	Open-ended contract	35	Male	28	Single	No	No	No			3500	180	1	3	3
1178	86	Unchecked	74	12	10	Unchecked	Unchecked	Checked	Unchecked	Unchecked	Unchecked	Unchecked	Unchecked	Unchecked	Unchecked	Checked	Unchecked	Checked	Checked	No	Yes	Self medication	Phytotherapy	No	Pharmacist-in-charge	18	12	Open-ended contract	35	Female	46	Married/couple	Yes	No	No			12500	150	1	2
1179	48	Unchecked	29	15	9	Unchecked	Unchecked	Unchecked	Unchecked	Checked	Checked	Unchecked	Unchecked	Unchecked	Unchecked	Checked	Unchecked	Unchecked	Checked	No	No			No	Pharmacist-in-charge	39	33	Open-ended contract	40	Male	61	Married/couple	Yes	No	Yes	No		5000	250	1	4	7
1180	100	Checked	77	10	14	Checked	Checked	Checked	Checked	Checked	Checked	Unchecked	Unchecked	Unchecked	Checked	Checked	Checked	Checked	Checked	No	No			No	Pharmacist-in-charge			Open-ended contract		Male	57	Single	No	No	No				25	1	0	1
1181	0	Unchecked	3	2	1	Unchecked	Unchecked	Unchecked	Unchecked	Unchecked	Unchecked	Unchecked	Unchecked	Unchecked	Unchecked	Unchecked	Unchecked	Unchecked	Unchecked	No	No			No	Pharmacy technician	40	34	Fixed-term contract	35	Female	59	Married/couple	Yes	No	No					1	1	3
1182	23	Unchecked	26	8	5	Checked	Unchecked	Checked	Checked	Unchecked	Unchecked	Unchecked	Unchecked	Unchecked	Checked	Unchecked	Unchecked	Unchecked	Checked	No	No			No	Pharmacist-in-charge	15	8	Open-ended contract	40	Female	40	Married/couple	Yes	No	Yes		No	1500	160	2	0	4
1183	15	Unchecked	30	11	3	Unchecked	Unchecked	Checked	Unchecked	Checked	Checked	Checked	Unchecked	Unchecked	Unchecked	Unchecked	Unchecked	Checked	Unchecked	No	No			No	Assistant pharmacist	21	17	Fixed-term contract	25	Female	45	Married/couple	Yes	No	Yes		No	2000	170	1	1	2
1184	28	Unchecked	68	6	6	Unchecked	Unchecked	Unchecked	Unchecked	Checked	Checked	Unchecked	Unchecked	Unchecked	Checked	Checked	Checked	Checked	Checked	No	No			No	Pharmacist-in-charge	30	21	Open-ended contract	55	Female	55	Married/couple	Yes	No	Yes		No	500	60	3	1	1
1185	19	Unchecked	35	6	5	Checked	Unchecked	Checked	Unchecked	Checked	Checked	Unchecked	Unchecked	Unchecked	Checked	Unchecked	Checked	Unchecked	Checked	No	No			No	Pharmacist-in-charge	8		Open-ended contract	45	Female	32	Married/couple	Yes	No	Yes		No		200	1	1.75	4.5
1186	44	Unchecked	62	5	4	Unchecked	Unchecked	Checked	Unchecked	Checked	Unchecked	Unchecked	Unchecked	Unchecked	Checked	Unchecked	Unchecked	Unchecked	Unchecked	No	No			No	Pharmacy technician	15	15	Open-ended contract	35	Female	36	Married/couple	Yes	No	No					1	0	1
1187	36	Unchecked	29	5	2	Unchecked	Unchecked	Checked	Unchecked	Checked	Unchecked	Unchecked	Unchecked	Unchecked	Unchecked	Unchecked	Unchecked	Checked	Unchecked	No	No			No	Assistant pharmacist	25	1	Fixed-term contract	35	Female	62	Married/couple	Yes	No	Yes			1		1	0	1
1188	67	Unchecked	73	9	7	Unchecked	Unchecked	Unchecked	Unchecked	Checked	Checked	Unchecked	Unchecked	Unchecked	Checked	Checked	Checked	Unchecked	Checked	No	No			No	Pharmacist-in-charge	35	6	Open-ended contract	45	Male	55	Married/couple	Yes	No	Yes			45000	150	1	1	2
1189	52	Checked	52	9	1	Checked	Unchecked	Unchecked	Unchecked	Checked	Unchecked	Unchecked	Unchecked	Unchecked	Unchecked	Checked	Unchecked	Checked	Checked	No	Yes	Self medication	Phytotherapy	No	Pharmacist-in-charge	8	15	Open-ended contract	45	Female	39	Married/couple	Yes	No	Yes		No	3600	120	1	0.5	2.5
1190	78	Checked	100	17	7	Checked	Checked	Checked	Unchecked	Checked	Checked	Unchecked	Unchecked	Unchecked	Checked	Checked	Checked	Checked	Checked	No	Yes	Medical prescription	Anxiolytics	No	Pharmacist-in-charge	30	30	Open-ended contract	70	Female	56	Married/couple	Yes	No	No			25000	160	1	1	3
1191	60	Unchecked	39	6	2	Unchecked	Checked	Checked	Unchecked	Checked	Checked	Unchecked	Unchecked	Unchecked	Unchecked	Unchecked	Checked	Unchecked	Unchecked	No	No			No	Pharmacist-in-charge	30	3	Open-ended contract	50	Male	57	Married/couple	Yes	No	Yes			3000	180	2	1	4
1192	79	Unchecked	97	18	13	Checked	Unchecked	Checked	Unchecked	Checked	Checked	Checked	Checked	Checked	Checked	Checked	Checked	Checked	Checked	No	No			No	Pharmacist-in-charge	24	3	Open-ended contract	65	Female	53	Married/couple	Yes	No	No			1000	75	1	0	0
1193	15	Unchecked	29	3	1	Unchecked	Unchecked	Unchecked	Checked	Checked	Checked	Unchecked	Unchecked	Unchecked	Checked	Checked	Checked	Unchecked	Unchecked	No	No			No	Pharmacist-in-charge	18	18	Open-ended contract	70	Male	41	Married/couple	No	No	No			17000	95	1	0	1
1194	64	Checked	69	6	7	Unchecked	Unchecked	Checked	Unchecked	Checked	Checked	Unchecked	Unchecked	Unchecked	Unchecked	Checked	Checked	Checked	Checked	No	No			No	Pharmacist-in-charge	34	34	Open-ended contract	35	Female	58	Married/couple	Yes	No	Yes			2000	150	1	2	2
1195	71	Unchecked	67	8	8	Checked	Unchecked	Checked	Unchecked	Checked	Checked	Unchecked	Unchecked	Unchecked	Checked	Unchecked	Checked	Unchecked	Checked	No	No			No	Pharmacist-in-charge	20	20	Open-ended contract	67.5	Female	46		Yes	Yes	Yes		No	900	90	1	0	2
1198	39	Checked	52	5	2	Unchecked	Unchecked	Unchecked	Unchecked	Checked	Unchecked	Unchecked	Unchecked	Unchecked	Checked	Unchecked	Unchecked	Unchecked	Unchecked	No	No			No	Pharmacist-in-charge	4	15	Open-ended contract	40	Female	41	Married/couple	Yes	No	Yes		No	2500	100	1	1	2
1199	26	Unchecked	33	8	2	Unchecked	Unchecked	Unchecked	Unchecked	Checked	Unchecked	Unchecked	Unchecked	Unchecked	Unchecked	Unchecked	Unchecked	Checked	Unchecked	No	No			No	Pharmacist-in-charge	8	8	Open-ended contract	38	Female	38	Married/couple	Yes	No	Yes		No	30000	150	1	1	4
1200	7	Unchecked	16	4	5	Unchecked	Unchecked	Checked	Checked	Checked	Unchecked	Unchecked	Unchecked	Unchecked	Checked	Checked	Unchecked	Checked	Checked	No	No			No	Pharmacist-in-charge	25	18	Open-ended contract	45	Male	50	Married/couple	Yes	No	Yes	No		1700	220	2	1	4
1201	47	Unchecked	67	8	2	Checked	Unchecked	Checked	Unchecked	Checked	Checked	Unchecked	Unchecked	Unchecked	Checked	Unchecked	Unchecked	Unchecked	Checked	No	No			No	Pharmacist-in-charge	30	25	Open-ended contract	50	Male	60	Married/couple	Yes	No	Yes			6000	175	1	1.5	5
1202	82	Checked	69	20	12	Unchecked	Unchecked	Checked	Checked	Checked	Checked	Checked	Unchecked	Checked	Checked	Checked	Checked	Checked	Checked	No	Yes	Self medication	Anxiolytics	No	Pharmacy technician	23	18	Open-ended contract	17	Female	41	Married/couple	Yes	No	No				120	2	1	0
1203	49	Unchecked	71	6	3	Checked	Unchecked	Checked	Unchecked	Unchecked	Unchecked	Unchecked	Unchecked	Unchecked	Checked	Unchecked	Checked	Unchecked	Checked	No	Yes	Self medication	Phytotherapy	No	Pharmacist-in-charge	30	30	Open-ended contract	52.5	Female	54	Married/couple	Yes	No	Yes		No	1200	200	1	2	2
1204	85	Unchecked	99	18	20	Checked	Checked	Checked	Checked	Checked	Checked	Unchecked	Unchecked	Unchecked	Checked	Checked	Checked	Checked	Checked	Yes	No			No	Pharmacist-in-charge	12	12	Open-ended contract	60	Female	42	Single	Yes	No	No			20000	100	1	0	0.75
1205	84	Unchecked	66	17	9	Checked	Unchecked	Checked	Checked	Checked	Checked	Unchecked	Unchecked	Unchecked	Checked	Checked	Checked	Checked	Checked	No	No			No	Pharmacist-in-charge	17	12	Open-ended contract	40	Male	41	Single	Yes	No	No			5000	320	1	2.5	6
1206	77	Checked	71	16	8	Checked	Checked	Checked	Unchecked	Checked	Checked	Checked	Unchecked	Checked	Checked	Checked	Checked	Checked	Checked	No	Yes	Self medication	Phytotherapy	Yes	Pharmacist-in-charge	15	12	Open-ended contract	50	Female	42	Single	No	No	Yes		Yes	3000	200	2	4	4
1207	0	Unchecked	4	3	2	Unchecked	Unchecked	Unchecked	Unchecked	Checked	Checked	Unchecked	Unchecked	Unchecked	Unchecked	Checked	Unchecked	Checked	Checked	No	No			No	Pharmacist-in-charge	36	29	Open-ended contract	40	Male	60		Yes	Yes	Yes	No		750	90	1	1	2
1208	58	Unchecked	59	5	1	Unchecked	Unchecked	Unchecked	Unchecked	Unchecked	Unchecked	Unchecked	Unchecked	Unchecked	Unchecked	Checked	Unchecked	Unchecked	Checked	No	No			No	Pharmacist-in-charge	19	9	Open-ended contract	40	Female	45	Married/couple	Yes	No	No			3500	170	1	2	3
1209	72	Unchecked	66	13	12	Checked	Checked	Checked	Checked	Checked	Checked	Checked	Unchecked	Unchecked	Checked	Checked	Unchecked	Checked	Checked	No	No			No	Pharmacist-in-charge	26	20	Open-ended contract	55	Female	53	Single	Yes	No	No			7200	150	2	1	2
1210	58	Checked	24	11	6	Unchecked	Unchecked	Unchecked	Unchecked	Unchecked	Unchecked	Unchecked	Unchecked	Unchecked	Checked	Checked	Checked	Unchecked	Checked	No	No			No	Pharmacist-in-charge	7	6	Open-ended contract	42	Male	33	Married/couple	Yes	No	Yes	No		2500	100	1	0	2
1211	87	Unchecked	91	9	11	Unchecked	Unchecked	Unchecked	Unchecked	Checked	Checked	Unchecked	Unchecked	Unchecked	Unchecked	Checked	Unchecked	Unchecked	Unchecked	No	No			No	Pharmacist-in-charge	25	20	Open-ended contract	57	Male	50	Married/couple	Yes		Yes	No		1000	50	1	0	0
1212	87	Unchecked	89	16	7	Checked	Checked	Checked	Unchecked	Checked	Checked	Checked	Unchecked	Unchecked	Checked	Checked	Checked	Checked	Checked	No	No			No	Pharmacist-in-charge	25	12	Open-ended contract	45	Female	54	Married/couple	Yes	No	Yes		No	1500	100	1	0.5	2
1213	50	Unchecked	69	10	13	Checked	Checked	Checked	Unchecked	Unchecked	Checked	Checked	Unchecked	Unchecked	Checked	Checked	Checked	Unchecked	Checked	No	No			No	Pharmacist-in-charge	25	25	Open-ended contract	55	Male	49	Married/couple	Yes	No	Yes	No
1214	81	Unchecked	75	15	17	Unchecked	Checked	Checked	Checked	Checked	Checked	Checked	Checked	Unchecked	Checked	Checked	Checked	Checked	Checked	No	No			No	Pharmacist-in-charge	28	25	Open-ended contract	49	Male	57	Married/couple	Yes	No	Yes	Yes		1400	60	1	0	2
1215	71	Unchecked	82	12	9	Checked	Unchecked	Checked	Checked	Checked	Checked	Checked	Unchecked	Unchecked	Checked	Checked	Unchecked	Checked	Checked	No	No			No	Pharmacist-in-charge	12	8	Open-ended contract	45	Female	34	Married/couple	Yes	No	Yes		No	83000	200	1	1	2
1216	82	Unchecked	88	17	8	Unchecked	Unchecked	Unchecked	Checked	Unchecked	Unchecked	Unchecked	Unchecked	Unchecked	Checked	Checked	Checked	Checked	Checked	No	No			No	Pharmacist-in-charge	13	7	Open-ended contract	45	Female	36	Single	Yes	No	Yes		No	7000	80	1	0.25	2
1217	11	Unchecked	24	5	2	Unchecked	Unchecked	Unchecked	Unchecked	Checked	Unchecked	Unchecked	Checked	Unchecked	Checked	Unchecked	Checked	Unchecked	Unchecked	No	No			No	Pharmacy technician	14	14	Open-ended contract	35	Female	32	Married/couple	Yes	No	Yes		No	2000	100	1	1	3
1218	82	Unchecked	71	10	0	Checked	Unchecked	Checked	Unchecked	Checked	Checked	Unchecked	Unchecked	Unchecked	Unchecked	Checked	Checked	Unchecked	Checked	No	No			No	Pharmacist-in-charge	20	10	Open-ended contract	60	Female	48	Married/couple	Yes	No	Yes			11000	50	1	0	1
1219	81	Unchecked	82	10	7	Checked	Checked	Checked	Checked	Unchecked	Checked	Unchecked	Unchecked	Unchecked	Unchecked	Checked	Checked	Checked	Checked	No	No			Yes	Pharmacist-in-charge	3	3	Open-ended contract	55	Male	32	Married/couple	Yes	No	Yes			6000	200	2	0	2
1220	26	Unchecked	65	10	1	Checked	Unchecked	Unchecked	Checked	Checked	Checked	Unchecked	Unchecked	Unchecked	Checked	Checked	Checked	Checked	Checked	No	No			No	Pharmacist-in-charge	19	9	Open-ended contract	50	Female	45	Married/couple	Yes	No	Yes		No	1000	100	1	1	2
1221	16	Unchecked	27	2	0	Unchecked	Unchecked	Unchecked	Unchecked	Checked	Unchecked	Unchecked	Unchecked	Unchecked	Unchecked	Unchecked	Unchecked	Unchecked	Unchecked	No	No			No	Pharmacist-in-charge	7	5	Open-ended contract	40	Male	35	Married/couple	Yes	No	Yes	No		6000	300	2	1	3.5
1222	0	Unchecked	5	1	0	Unchecked	Unchecked	Unchecked	Unchecked	Checked	Unchecked	Unchecked	Unchecked	Unchecked	Checked	Unchecked	Checked	Checked	Unchecked	No	No			No	Pharmacist-in-charge	24	20	Open-ended contract	50	Female	49	Married/couple	Yes	No	Yes		No	32000	100	1	1	0
1223	82	Checked	96	17	12	Checked	Checked	Checked	Checked	Checked	Checked	Checked	Unchecked	Unchecked	Unchecked	Checked	Unchecked	Checked	Checked	No	No			No	Pharmacist-in-charge	28	6	Open-ended contract	50	Female	48	Single	No	Yes	No			3000	150	1	1	2
1224	65	Unchecked	85	5	10	Checked	Unchecked	Checked	Unchecked	Unchecked	Checked	Unchecked	Unchecked	Checked	Unchecked	Unchecked	Unchecked	Unchecked	Checked	No	No			No	Pharmacist-in-charge	11	8	Open-ended contract	60	Male	33	Married/couple	Yes	No	No			1500	120	1	1	3
1225	69	Checked	91	14	15	Checked	Unchecked	Checked	Checked	Checked	Checked	Unchecked	Checked	Unchecked	Unchecked	Checked	Checked	Checked	Checked	No	No			No	Pharmacist-in-charge	20	10	Open-ended contract	40	Female	45	Married/couple	Yes	No	Yes			7000	120	2	0	3
1226	8	Unchecked	12	3	1	Unchecked	Unchecked	Unchecked	Unchecked	Checked	Unchecked	Unchecked	Unchecked	Unchecked	Checked	Unchecked	Unchecked	Unchecked	Unchecked	No	No			No	Pharmacy technician	14	14	Open-ended contract	35	Female	32	Married/couple	Yes	No	Yes		No			1	2	2
1232	80	Checked	91	15	15	Checked	Unchecked	Checked	Checked	Checked	Checked	Checked	Unchecked	Checked	Checked	Checked	Checked	Checked	Checked	No	Yes	Self medication	Phytotherapy	No	Pharmacist-in-charge	15	9	Open-ended contract	55	Female	40	Married/couple	Yes	No	Yes		No	10000	240	1	1	2
1233	5	Unchecked	6	1	0	Unchecked	Unchecked	Checked	Unchecked	Checked	Checked	Unchecked	Unchecked	Unchecked	Checked	Checked	Checked	Unchecked	Checked	No	No			No	Pharmacist-in-charge	17	14	Open-ended contract	45	Male	41	Married/couple	Yes	No	Yes	No		10000	150	2	0	3.5
1234	44	Unchecked	43	7	2	Unchecked	Unchecked	Unchecked	Unchecked	Checked	Checked	Checked	Unchecked	Unchecked	Unchecked	Checked	Checked	Unchecked	Checked	No	No			No	Pharmacist-in-charge	13	9	Open-ended contract	50	Female	37	Married/couple	Yes	No	Yes			75000	220	2	0	3
1235	73	Unchecked	70	16	13	Unchecked	Unchecked	Unchecked	Unchecked	Checked	Checked	Unchecked	Unchecked	Unchecked	Unchecked	Unchecked	Unchecked	Checked	Checked	No	Yes	Self medication	Anxiolytics	No	Pharmacist-in-charge	10	8	Open-ended contract	59	Female	35	Married/couple	Yes	No	No			340000	160	1	0	2
1236	88	Unchecked	78	17	14	Checked	Unchecked	Unchecked	Checked	Unchecked	Unchecked	Checked	Checked	Unchecked	Checked	Checked	Checked	Checked	Checked	Yes	Yes	Medical prescription	Anxiolytics	No	Pharmacist-in-charge	25	25	Open-ended contract	35	Female	50	Married/couple	Yes	No	No			80	120	2		1
1237	75	Unchecked	70	7	1	Unchecked	Checked	Checked	Unchecked	Unchecked	Unchecked	Unchecked	Unchecked	Unchecked	Checked	Checked	Checked	Checked	Unchecked	No	Yes	Self medication	Anxiolytics	No	Pharmacist-in-charge	8	4.5	Open-ended contract	60	Male	35	Married/couple	No	No	Yes	No		285000	70	1	0	0
1238	64	Unchecked	60	17	4	Checked	Unchecked	Checked	Unchecked	Checked	Checked	Checked	Unchecked	Unchecked	Checked	Unchecked	Checked	Checked	Checked	No	No			No	Pharmacist-in-charge	25	10	Open-ended contract	45	Female	50		Yes	No	Yes		No	300000	210	1	1	2
1239	9	Unchecked	71	1	0	Unchecked	Checked	Checked	Unchecked	Checked	Unchecked	Unchecked	Unchecked	Unchecked	Unchecked	Unchecked	Unchecked	Unchecked	Checked	No	No			No	Pharmacist-in-charge	15	3	Open-ended contract	44	Male	38	Married/couple	Yes	No	Yes	No		20000	180	2	0.5	2
1240	68	Unchecked	75	5	3	Checked	Unchecked	Checked	Unchecked	Unchecked	Unchecked	Unchecked	Unchecked	Checked	Unchecked	Unchecked	Checked	Checked	Checked	No	No			No	Pharmacist-in-charge	12	12	Open-ended contract	42	Male	44	Married/couple	Yes	No	Yes	No		14000	150	1	0.85	3.75
1241	50	Unchecked	75	11	4	Unchecked	Checked	Checked	Unchecked	Unchecked	Checked	Checked	Checked	Checked	Unchecked	Checked	Unchecked	Checked	Checked	No	No			No	Pharmacist-in-charge	30	22	Open-ended contract	45	Female	60	Married/couple	Yes	No	Yes		No	7000	80	1	0.5	1
1242	8	Unchecked	7	4	1	Unchecked	Unchecked	Unchecked	Checked	Unchecked	Unchecked	Checked	Unchecked	Unchecked	Unchecked	Unchecked	Unchecked	Unchecked	Checked	No	No			No	Assistant pharmacist	4	1	Open-ended contract	35	Male	32	Married/couple	No	No	Yes	No		7000	200	1	1	5
1243	68	Unchecked	73	12	8	Unchecked	Checked	Unchecked	Unchecked	Checked	Checked	Checked	Unchecked	Unchecked	Unchecked	Checked	Checked	Checked	Checked	No	Yes	Medical prescription	Anxiolytics	No	Pharmacist-in-charge	18	2	Open-ended contract	60	Male	48	Single	Yes	Yes	Yes	No		28000	150	1	1	1
1244	54	Unchecked	27	6	0	Unchecked	Unchecked	Checked	Unchecked	Unchecked	Checked	Unchecked	Unchecked	Unchecked	Unchecked	Checked	Checked	Checked	Checked	No	No				Pharmacist-in-charge	30	14	Open-ended contract	55	Male	56	Married/couple	Yes	No	Yes	No		55000	110	1	0.1	3
1245	9	Unchecked	71	6	2	Checked	Unchecked	Checked	Unchecked	Unchecked	Checked	Unchecked	Unchecked	Unchecked	Checked	Unchecked	Unchecked	Unchecked	Checked	No	No			No	Pharmacist-in-charge	15	2	Open-ended contract	45	Male	46	Married/couple	Yes	No	Yes	No		6500	300	2	1	6
1246	82	Unchecked	96	17	11	Checked	Unchecked	Checked	Unchecked	Unchecked	Checked	Unchecked	Unchecked	Unchecked	Checked	Checked	Checked	Unchecked	Checked	Yes	Yes	Self medication	Phytotherapy	No	Pharmacist-in-charge	19	7	Open-ended contract	42.5	Female	45	Single	Yes	No	Yes		No	4500	170	1	1	2
1247	68	Unchecked	68	12	3	Checked	Checked	Checked	Checked	Checked	Checked	Checked	Unchecked	Unchecked	Checked	Checked	Checked	Checked	Checked	Yes	Yes	Medical prescription	Anxiolytics	No	Pharmacist-in-charge	36	9	Open-ended contract	45	Female	58	Married/couple	Yes	No	Yes		No	140000	150	2	0	2
1248	18	Unchecked	24	5	1	Unchecked	Unchecked	Checked	Unchecked	Unchecked	Checked	Checked	Unchecked	Unchecked	Checked	Checked	Unchecked	Checked	Unchecked	No	No			No	Pharmacist-in-charge	10	20	Open-ended contract	50	Female	47	Married/couple	Yes	No	Yes			1900	150	1	1	3
1249	36	Unchecked	73	5	3	Unchecked	Checked	Checked	Unchecked	Unchecked	Checked	Unchecked	Unchecked	Unchecked	Unchecked	Unchecked	Unchecked	Checked	Checked	No	No			No	Pharmacist-in-charge	4	1	Open-ended contract	65	Male	34	Married/couple	Yes	No	Yes	No		1400	70	1	0	1.5
1250	7	Unchecked	19	1	1	Unchecked	Unchecked	Unchecked	Unchecked	Unchecked	Unchecked	Unchecked	Unchecked	Unchecked	Unchecked	Unchecked	Unchecked	Unchecked	Unchecked	No	No			No	Pharmacist-in-charge	15	5	Open-ended contract	35	Female	38	Married/couple	Yes	No	Yes		No	17000	150	2	0.5	3
1251	65	Unchecked	90	8	1	Checked	Unchecked	Checked	Unchecked	Checked	Checked	Checked	Unchecked	Unchecked	Unchecked	Checked	Checked	Unchecked	Checked	No	No			No	Pharmacist-in-charge	21	1.5	Open-ended contract	55	Male	38	Married/couple	Yes	No	Yes	No		35000	170	1	1	2
1252	8	Unchecked	21	7	1	Checked	Unchecked	Checked	Unchecked	Unchecked	Checked	Unchecked	Unchecked	Unchecked	Checked	Unchecked	Unchecked	Unchecked	Unchecked	No	No			No	Pharmacist-in-charge	7	3	Open-ended contract	40	Male	41	Married/couple	Yes	No	Yes	No		4800	230	2	0	4
1253	21	Unchecked	59	7	6	Unchecked	Unchecked	Unchecked	Unchecked	Checked	Checked	Checked	Unchecked	Unchecked	Unchecked	Checked	Unchecked	Checked	Unchecked	No	No			No	Assistant pharmacist	45	25	Open-ended contract	55	Male	63	Married/couple	Yes	Yes	Yes	No		15000	90	1	1	0
1254	82	Unchecked	57	12	9	Checked	Checked	Checked	Unchecked	Checked	Checked	Checked	Unchecked	Unchecked	Checked	Checked	Checked	Checked	Checked	No	No			No	Pharmacist-in-charge	30	10	Open-ended contract		Male	55	Married/couple	Yes	No	No			3000	100	0	0	1
1255	33	Unchecked	73	3	1	Checked	Unchecked	Checked	Unchecked	Checked	Checked	Unchecked	Unchecked	Unchecked	Unchecked	Unchecked	Unchecked	Unchecked	Checked	No	No			No	Pharmacist-in-charge	20	10	Open-ended contract	48	Male	45	Married/couple	Yes	No	Yes			4500	160	2	0	3
1256	61	Unchecked	79	11	6	Unchecked	Unchecked	Checked	Unchecked	Checked	Checked	Unchecked	Unchecked	Unchecked	Checked	Checked	Checked	Checked	Checked	No	No			No	Pharmacist-in-charge	10	10	Open-ended contract	60	Male	36		Yes	No	Yes	No		50000	300	2	0	4
1257	2	Unchecked	75	2	2	Checked	Unchecked	Checked	Unchecked	Checked	Checked	Checked	Unchecked	Unchecked	Unchecked	Unchecked	Unchecked	Checked	Unchecked	No	No			No	Pharmacist-in-charge	30	15	Open-ended contract	50	Female	51	Married/couple	Yes	No	Yes		No	10000	90	1	0	1
1258	58	Unchecked	84	13	8	Checked	Checked	Checked	Unchecked	Unchecked	Checked	Checked	Unchecked	Unchecked	Unchecked	Unchecked	Checked	Checked	Checked	No	No			No	Pharmacist-in-charge	30	30	Open-ended contract	70	Female	56	Married/couple	Yes	No				120000	120	2	0	2
1259	18	Unchecked	61	4	1	Unchecked	Unchecked	Unchecked	Unchecked	Checked	Unchecked	Checked	Unchecked	Unchecked	Unchecked	Unchecked	Checked	Unchecked	Unchecked	No	No			No	Pharmacist-in-charge	2		Open-ended contract	45	Female	43	Single	Yes		No			3300	100	1	0	1.75
1260	91	Unchecked	70	14	1	Checked	Unchecked	Checked	Unchecked	Unchecked	Checked	Unchecked	Unchecked	Unchecked	Unchecked	Checked	Unchecked	Unchecked	Checked	No	No			No	Pharmacist-in-charge	26	12	Open-ended contract		Male	60	Married/couple	Yes	No	Yes	No
1261	74	Unchecked	63	13	7	Unchecked	Unchecked	Unchecked	Unchecked	Checked	Checked	Checked	Unchecked	Unchecked	Checked	Unchecked	Checked	Unchecked	Checked	No	Yes	Self medication	Anxiolytics	No	Pharmacist-in-charge	30	30	Open-ended contract	60	Male	60	Married/couple	Yes	Yes	Yes	No		2750	125	1	0.5	1.5
1262	86	Unchecked	80	17	9	Checked	Unchecked	Checked	Checked	Checked	Checked	Checked	Checked	Checked	Checked	Checked	Checked	Checked	Checked	No	Yes	Self medication	Hypnotics	No	Pharmacist-in-charge	20	10	Open-ended contract	40	Female	50	Married/couple	Yes	No	Yes		No	1500	140	1	1	4
1263	8	Unchecked	28	3	1	Unchecked	Unchecked	Checked	Unchecked	Unchecked	Unchecked	Unchecked	Unchecked	Unchecked	Unchecked	Unchecked	Unchecked	Unchecked	Unchecked	No	No			No	Pharmacy technician	12	3	Open-ended contract		Female	35	Married/couple	Yes	No	Yes		No	144500	150	2	0	3
1264	13	Unchecked	9	7	1	Checked	Checked	Checked	Unchecked	Checked	Checked	Unchecked	Unchecked	Unchecked	Unchecked	Checked	Checked	Checked	Checked	No	No			No	Pharmacist-in-charge	9	7	Open-ended contract	55	Male	33	Married/couple	Yes	No	Yes	No		10000	250	0	1	4
1265	48	Checked	71	9	3	Checked	Checked	Checked	Unchecked	Checked	Checked	Checked	Checked	Checked	Checked	Checked	Checked	Checked	Checked	No	Yes	Self medication	Phytotherapy	No	Pharmacist-in-charge	33	31	Open-ended contract	46	Female	58	Single	Yes	No	Yes		No	750	30	1	0	1
1266	11	Unchecked	16	5	1	Unchecked	Unchecked	Unchecked	Unchecked	Unchecked	Unchecked	Unchecked	Unchecked	Unchecked	Unchecked	Unchecked	Unchecked	Unchecked	Unchecked	No	No			No	Pharmacist-in-charge	25	13	Open-ended contract	45		49	Single	No	No	Yes			1250	80	1	0.66	2
1267	79	Checked	83	19	1	Unchecked	Checked	Checked	Checked	Checked	Checked	Unchecked	Unchecked	Unchecked	Checked	Checked	Checked	Checked	Checked	Yes	Yes	Medical prescription	Anxiolytics	No	Pharmacist-in-charge	15	15	Open-ended contract	70	Female	40	Married/couple	Yes	No	Yes		No	17000	140	1	1	2.5
1268	84	Unchecked	67	15	9	Unchecked	Unchecked	Unchecked	Checked	Checked	Unchecked	Checked	Checked	Checked	Checked	Checked	Unchecked	Checked	Checked	Yes	No			No	Pharmacist-in-charge	20	7	Open-ended contract	60	Female	49	Married/couple	Yes	No	Yes		No	12000	100	1	0	3
1269	60	Unchecked	64	13	9	Checked	Unchecked	Checked	Checked	Checked	Checked	Unchecked	Unchecked	Unchecked	Checked	Checked	Unchecked	Unchecked	Checked	No	Yes	Self medication	Phytotherapy	Yes	Pharmacist-in-charge	35	27	Open-ended contract	60	Female	56	Single	Yes	No	Yes		No	1900	100	1	1	2
1270	13	Checked	12	11	2	Unchecked	Unchecked	Unchecked	Checked	Checked	Unchecked	Unchecked	Checked	Checked	Checked	Checked	Checked	Checked	Checked	No	No			No	Pharmacy technician	8	7	Open-ended contract	35	Female	28	Married/couple	Yes	No	Yes		No	12000	100	1	0	3
1271	25	Unchecked	18	6	2	Unchecked	Unchecked	Unchecked	Unchecked	Unchecked	Checked	Unchecked	Unchecked	Unchecked	Unchecked	Checked	Checked	Unchecked	Checked	No	No			No	Pharmacist-in-charge	12	5	Open-ended contract	35	Female	37	Married/couple	Yes	No	Yes		No	1800	70	1	0.5	0
1272	81	Unchecked	78	8	12	Checked	Unchecked	Checked	Checked	Checked	Unchecked	Unchecked	Unchecked	Unchecked	Checked	Unchecked	Unchecked	Unchecked	Unchecked	No	Yes		Phytotherapy	No	Pharmacist-in-charge	19	11	Open-ended contract	45	Female	42	Married/couple	Yes	No	No			4000	220	1	1	5
1273	82	Unchecked	86	16	5	Checked	Unchecked	Checked	Unchecked	Checked	Checked	Unchecked	Checked	Checked	Checked	Unchecked	Checked	Unchecked	Unchecked	No	No			No	Pharmacy technician	5	2	Open-ended contract	151	Female	24	Married/couple	No	Yes	No				800	2	3	15
1274	68	Checked		10	1	Checked	Checked	Checked	Unchecked	Unchecked	Checked	Unchecked	Unchecked	Unchecked	Unchecked	Unchecked	Checked	Checked	Unchecked	No	No			No	Pharmacist-in-charge	13	5	Open-ended contract	40	Male	38	Married/couple	Yes	No	Yes	No		6000	200	2	1	3
1275	59	Unchecked	57	9	5	Unchecked	Unchecked	Checked	Unchecked	Checked	Checked	Checked	Unchecked	Unchecked	Checked	Unchecked	Unchecked	Unchecked	Unchecked	Yes	Yes	Medical prescription	Anxiolytics	No	Pharmacist-in-charge	20	2	Open-ended contract	45	Female	48	Married/couple	Yes	No	Yes		No	1800	150	1	1	2
1276	81	Checked	87	18	13	Unchecked	Unchecked	Unchecked	Unchecked	Checked	Checked	Checked	Unchecked	Unchecked	Checked	Checked	Checked	Unchecked	Checked	No	Yes	Self medication	Anxiolytics	Yes	Pharmacist-in-charge	20	17	Open-ended contract	82	Male	47	Married/couple	Yes	No	Yes	Yes		1600	120	1	0	2
1277	61	Checked	57	15	8	Unchecked	Unchecked	Unchecked	Unchecked	Unchecked	Checked	Unchecked	Unchecked	Unchecked	Unchecked	Unchecked	Checked	Unchecked	Checked	No	No			No	Pharmacist-in-charge	10	3	Open-ended contract	45	Female	37	Married/couple	Yes	No	Yes		No	1200	155	2	0	3
1278	69	Unchecked	72	6	2	Unchecked	Unchecked	Unchecked	Unchecked	Checked	Checked	Unchecked	Unchecked	Unchecked	Checked	Checked	Unchecked	Unchecked	Checked	No	No			No	Pharmacist-in-charge	35	18	Open-ended contract	50	Female	61	Single	No	No	Yes		No	150000	220	1	1	3
1279	7	Unchecked	31	1	0	Unchecked	Unchecked	Unchecked	Unchecked	Checked	Checked	Unchecked	Unchecked	Unchecked	Unchecked	Unchecked	Unchecked	Checked	Unchecked	No	No			No	Pharmacist-in-charge	7	2	Open-ended contract	40	Female	33	Married/couple	Yes	No	Yes		No	10000	150	2	0	2
1280	20	Checked	71	13	4	Unchecked	Checked	Unchecked	Unchecked	Checked	Checked	Unchecked	Unchecked	Checked	Unchecked	Checked	Checked	Unchecked	Checked	No	No			No	Pharmacist-in-charge	30	26	Open-ended contract	90	Male	56	Married/couple	Yes	No	No			1920	120	2		3.8
1281	92	Unchecked	92	17	12	Checked	Checked	Checked	Checked	Checked	Checked	Checked	Checked	Unchecked	Checked	Checked	Checked	Checked	Checked	No	No			Yes	Pharmacist-in-charge	25	18	Open-ended contract	57	Male	59	Widower	Yes	No	Yes	Yes		2900	110	1	0.9	2
1282	62	Checked	83	6	1	Checked	Unchecked	Unchecked	Unchecked	Checked	Unchecked	Unchecked	Unchecked	Unchecked	Checked	Unchecked	Unchecked	Checked	Checked	No	No			No	Pharmacist-in-charge	8	2	Open-ended contract	45	Female	34	Single	No	No	No			3500	110	1	0	2
1283	10	Unchecked	63	5	1	Unchecked	Unchecked	Checked	Unchecked	Unchecked	Checked	Unchecked	Unchecked	Unchecked	Unchecked	Unchecked	Checked	Checked	Checked	No	No			No	Pharmacist-in-charge	24	13	Open-ended contract	60	Male	51	Married/couple	Yes	No	Yes	No		154000	102	1	0	1
1284	29	Unchecked	49	9	11	Unchecked	Unchecked	Unchecked	Unchecked	Checked	Checked	Unchecked	Unchecked	Unchecked	Unchecked	Checked	Unchecked	Unchecked	Checked	Yes	Yes			No	Pharmacist-in-charge	35		Open-ended contract	40	Female	56	Married/couple	Yes	Yes	Yes		No	100000	200	2	1	4
1285	69	Unchecked	56	14	12	Unchecked	Unchecked	Checked	Unchecked	Unchecked	Checked	Unchecked	Unchecked	Checked	Unchecked	Unchecked	Unchecked	Unchecked	Checked	No	No			No	Pharmacist-in-charge			Open-ended contract		Male	58	Married/couple	Yes	No	Yes	No		915	60	1	1	2
1286	77	Unchecked	67	16	11	Unchecked	Unchecked	Checked	Unchecked	Checked	Unchecked	Checked	Unchecked	Unchecked	Checked	Checked	Checked	Checked	Checked	No	Yes	Self medication	Phytotherapy	No	Pharmacy technician	22	10	Open-ended contract	28	Female	38	Married/couple	Yes	Yes	Yes		No	2500	100	1	0	1
1288	65	Unchecked	72	10	5	Unchecked	Checked	Checked	Unchecked	Checked	Checked	Unchecked	Unchecked	Unchecked	Unchecked	Checked	Checked	Checked	Checked	No	No			No	Pharmacist-in-charge	9	3	Open-ended contract	50	Female	33	Married/couple	Yes	No	Yes		No	5500	120	1	1	1
1289	62	Unchecked	61	11	5	Checked	Checked	Checked	Unchecked	Checked	Checked	Unchecked	Unchecked	Unchecked	Unchecked	Unchecked	Checked	Unchecked	Checked	No	No			No	Pharmacist-in-charge	13	13	Open-ended contract	55	Male	40	Married/couple	Yes	Yes	Yes	No		1200	150	2	1	2.5
1290	58	Unchecked	61	9	3	Unchecked	Unchecked	Checked	Unchecked	Checked	Checked	Unchecked	Unchecked	Unchecked	Checked	Checked	Unchecked	Checked	Checked	No	No			No	Pharmacist-in-charge	20	13	Open-ended contract	39	Female	43	Married/couple	Yes	No	Yes		No	150000	190	1		3
1291	62	Unchecked	36	15	6	Unchecked	Unchecked	Checked	Unchecked	Checked	Checked	Checked	Unchecked	Unchecked	Unchecked	Checked	Checked	Checked	Checked	Yes	Yes	Medical prescription	Anxiolytics	No	Pharmacist-in-charge	25	30	Open-ended contract	60	Male	54	Married/couple	Yes	No	Yes	No		6000	250	1	1.4	5.4
1292	65	Checked	64	10	6	Unchecked	Checked	Checked	Unchecked	Unchecked	Checked	Checked	Unchecked	Checked	Checked	Checked	Unchecked	Unchecked	Checked	No	No			No	Pharmacist-in-charge	32	27	Open-ended contract	75	Male	60	Married/couple	Yes	No	Yes			180000	130	1.3	0.3	2
1294	27	Checked	49	9	3	Checked	Unchecked	Checked	Unchecked	Checked	Checked	Unchecked	Unchecked	Unchecked	Unchecked	Unchecked	Checked	Unchecked	Checked	No	No			No	Pharmacist-in-charge	28	5	Open-ended contract	45	Female	52	Married/couple	Yes	No	No			60000	55	1	0	0
1295	18	Unchecked	37	4	1	Unchecked	Unchecked	Unchecked	Unchecked	Checked	Unchecked	Checked	Unchecked	Unchecked	Unchecked	Unchecked	Unchecked	Unchecked	Unchecked	No	No			No	Pharmacy technician	10	10	Open-ended contract	35	Female	29	Married/couple	Yes	No	Yes		No	10000	150	2	0	3
1296	25	Checked	75	5	2	Unchecked	Unchecked	Unchecked	Checked	Checked	Checked	Unchecked	Unchecked	Unchecked	Unchecked	Unchecked	Unchecked	Checked	Unchecked	No	No			No	Pharmacist-in-charge	40	23	Open-ended contract	35	Female	62	Married/couple	Yes	No	Yes		No	200000	120	1	1	2
1297	67	Unchecked	74	8	7	Checked	Unchecked	Checked	Unchecked	Checked	Checked	Unchecked	Unchecked	Unchecked	Checked	Checked	Unchecked	Unchecked	Checked	No	No			No	Pharmacist-in-charge	15	17	Open-ended contract	50	Male	45	Married/couple	Yes	No	Yes	No		12000	300	2	2.5	5
1298	48	Checked	64	6	0	Unchecked	Unchecked	Checked	Unchecked	Unchecked	Unchecked	Unchecked	Checked	Checked	Unchecked	Unchecked	Checked	Unchecked	Unchecked	No	No			No	Pharmacy technician	1	1	Fixed-term contract	35	Female	20	Married/couple	No	Yes	Yes		No	500	60	1	2	1
1299	77	Checked	92	20	9	Checked	Unchecked	Checked	Unchecked	Unchecked	Checked	Checked	Checked	Checked	Unchecked	Checked	Checked	Checked	Checked	No	Yes	Self medication	Anxiolytics	Yes	Pharmacist-in-charge	20	17	Open-ended contract	50	Female	50	Single	Yes	Yes	Yes		Yes	200000	50
1300	66	Unchecked	57	13	8	Checked	Checked	Unchecked	Checked	Checked	Unchecked	Unchecked	Unchecked	Checked	Checked	Checked	Unchecked	Checked	Checked	No	No			No	Pharmacist-in-charge	20	15	Open-ended contract	45	Female	43	Married/couple	Yes	No				15000	250	2	1	6
1301	73	Checked	62	10	6	Checked	Checked	Unchecked	Unchecked	Checked	Checked	Unchecked	Unchecked	Unchecked	Unchecked	Unchecked	Unchecked	Unchecked	Unchecked	Yes	Yes	Self medication		Yes	Assistant pharmacist	2	2	Open-ended contract	30	Male	27	Married/couple	No	No	No			200000	70	1	2	1
1302	70	Checked	77	11	6	Unchecked	Unchecked	Checked	Checked	Checked	Checked	Unchecked	Unchecked	Unchecked	Unchecked	Unchecked	Checked	Unchecked	Unchecked	No	No			No	Assistant pharmacist	1	1	Open-ended contract	31	Male	26	Married/couple	No	No	Yes	Yes		200000	90	1	2	1
1303	11	Unchecked	26	5	1	Unchecked	Unchecked	Checked	Checked	Checked	Checked	Unchecked	Unchecked	Unchecked	Checked	Checked	Checked	Checked	Checked	No	No			No	Pharmacist-in-charge	31	30	Open-ended contract	50	Female	56	Married/couple	No	No	No			7000		1	1.9	2.8
1304	93	Checked	100	10	11	Unchecked	Unchecked	Checked	Unchecked	Unchecked	Unchecked	Checked	Unchecked	Unchecked	Unchecked	Unchecked	Unchecked	Unchecked	Checked	No	No			Yes	Assistant pharmacist	5	5	Open-ended contract	40	Male	31	Married/couple	Yes	No	Yes	No		30000	200	5	4	4
1305	34	Unchecked	65	6	2	Unchecked	Unchecked	Unchecked	Unchecked	Unchecked	Unchecked	Unchecked	Unchecked	Unchecked	Unchecked	Unchecked	Checked	Checked	Checked	No	No			No	Pharmacist-in-charge	15	15	Open-ended contract	50	Female	40	Married/couple	Yes	No	Yes		No	1700	130	2	0	2.3
1306	38	Checked	25	3	4	Checked	Unchecked	Checked	Unchecked	Checked	Checked	Unchecked	Unchecked	Unchecked	Unchecked	Checked	Checked	Checked	Checked	No	No			No	Pharmacist-in-charge	36	13	Open-ended contract	60	Female	62	Single	Yes	No	Yes		No	500000	110	1	0.3	1.3
1307	37	Unchecked	45	11	5	Unchecked	Unchecked	Unchecked	Checked	Checked	Unchecked	Unchecked	Unchecked	Unchecked	Unchecked	Checked	Unchecked	Unchecked	Unchecked	No	No			No	Assistant pharmacist	7		Fixed-term contract	35	Female	31	Married/couple	Yes	No	No
1308	59	Unchecked	38	11	2	Unchecked	Unchecked	Unchecked	Unchecked	Unchecked	Unchecked	Checked	Unchecked	Unchecked	Unchecked	Unchecked	Unchecked	Unchecked	Checked	Yes	No			No	Pharmacist-in-charge	30	12	Open-ended contract	42.5	Female	57	Married/couple	Yes	No	No			5000	200	1	1	4
1309	75	Checked	43	18	6	Unchecked	Unchecked	Unchecked	Unchecked	Unchecked	Unchecked	Unchecked	Unchecked	Unchecked	Checked	Checked	Checked	Checked	Checked	No	No			No	Pharmacist-in-charge	20	20	Open-ended contract	55	Male	44	Married/couple	Yes	No	Yes			30000	180	1	1	3
1310	74	Unchecked	70	12	11	Checked	Unchecked	Checked	Unchecked	Unchecked	Checked	Checked	Unchecked	Unchecked	Unchecked	Checked	Checked	Checked	Checked	No	No			No	Pharmacist-in-charge	15	11	Open-ended contract	70	Male	42	Married/couple	Yes	No	Yes	No		28000	110	1	0.4	2.8
1311	23	Unchecked	18	3	0	Unchecked	Unchecked	Unchecked	Unchecked	Unchecked	Unchecked	Unchecked	Unchecked	Unchecked	Unchecked	Unchecked	Checked	Checked	Checked	No	No			No	Pharmacist-in-charge	20	15	Open-ended contract	50	Female	50	Married/couple	Yes	No	Yes		No	500000	90	1	0	1
1312	66	Checked	73	14	7	Unchecked	Checked	Checked	Unchecked	Checked	Unchecked	Checked	Checked	Checked	Checked	Checked	Checked	Checked	Checked	No	No			No	Assistant pharmacist	20	8	Open-ended contract	35	Female	45	Single	No	No	No					1
1313	64	Unchecked	66	4	3	Checked	Unchecked	Checked	Unchecked	Unchecked	Unchecked	Checked	Unchecked	Unchecked	Unchecked	Unchecked	Checked	Unchecked	Unchecked	No	No			No	Assistant pharmacist	2	2	Open-ended contract	35	Female	26	Single	No	No	Yes		No	2635	125	1	1	2
1314	62	Unchecked	89	7	5	Checked	Unchecked	Checked	Unchecked	Checked	Checked	Unchecked	Unchecked	Unchecked	Unchecked	Checked	Checked	Unchecked	Checked	No	Yes	Self medication	Hypnotics	Yes	Pharmacist-in-charge	13	4	Open-ended contract	50	Male	41	Married/couple	Yes	No	Yes	No		3000	45	1	0	0
1315	68	Checked	96	15	11	Unchecked	Unchecked	Unchecked	Unchecked	Unchecked	Checked	Unchecked	Unchecked	Checked	Checked	Checked	Checked	Unchecked	Checked	No	Yes	Self medication	Anxiolytics	No	Pharmacist-in-charge	25	9	Open-ended contract	55	Female	49	Married/couple	Yes	No	Yes		No	14500	120	1	0.75	3
1316	71	Unchecked	69	12	10	Checked	Checked	Unchecked	Unchecked	Unchecked	Checked	Checked	Unchecked	Unchecked	Unchecked	Unchecked	Checked	Checked	Unchecked	No	Yes	Self medication	Phytotherapy	No	Pharmacist-in-charge	15	15	Open-ended contract	52	Female	41	Married/couple	Yes	No	Yes		No	10000	120	2	0	2
1317	15	Unchecked	43	4	1	Unchecked	Unchecked	Checked	Unchecked	Unchecked	Checked	Unchecked	Unchecked	Unchecked	Unchecked	Unchecked	Unchecked	Checked	Checked	No	No			No	Pharmacist-in-charge	8	7	Open-ended contract	45	Female	35	Married/couple	Yes	No	No			2500	200	1	1	3
1318	46	Unchecked	61	11	1	Checked	Unchecked	Checked	Unchecked	Unchecked	Unchecked	Unchecked	Unchecked	Unchecked	Unchecked	Unchecked	Unchecked	Unchecked	Unchecked	No	No			No	Pharmacy technician	15	18	Open-ended contract	33	Female	38	Married/couple	Yes	No	Yes		No	2500	200	1	1	3
1319	67	Unchecked	57	9	2	Unchecked	Unchecked	Unchecked	Checked	Checked	Unchecked	Unchecked	Unchecked	Unchecked	Checked	Checked	Unchecked	Checked	Checked	No	No			No	Assistant pharmacist	1	1	Fixed-term contract	20		26	Married/couple	No	No	Yes			3000	150	1	1	3
1320	35	Unchecked	54	8	8	Checked	Unchecked	Checked	Unchecked	Checked	Checked	Checked	Unchecked	Checked	Unchecked	Checked	Unchecked	Checked	Unchecked	No	Yes	Self medication	Phytotherapy	No	Pharmacist-in-charge	30	26	Open-ended contract	50	Female	58	Married/couple	Yes	No	Yes		No	200000	140	1	1	1
1321	53	Unchecked	56	11	7	Unchecked	Checked	Unchecked	Unchecked	Checked	Checked	Unchecked	Unchecked	Unchecked	Unchecked	Checked	Unchecked	Unchecked	Checked	No	No			No	Pharmacist-in-charge	20	15	Open-ended contract	45	Male	50	Married/couple	Yes	No	Yes	No		1600	80	1	0.2	1
1322	14	Unchecked	16	2	0	Unchecked	Unchecked	Unchecked	Unchecked	Unchecked	Checked	Checked	Unchecked	Unchecked	Checked	Unchecked	Unchecked	Checked	Unchecked	No	No			No	Pharmacist-in-charge	7	5	Open-ended contract	50	Female	32	Married/couple	Yes	No	Yes		No	6500	270	2	2	5
1323	25	Unchecked	31	5	1	Checked	Unchecked	Unchecked	Unchecked	Checked	Unchecked	Unchecked	Unchecked	Unchecked	Checked	Checked	Unchecked	Unchecked	Checked	No	No			No	Pharmacist-in-charge	40	40	Open-ended contract	43	Male	67	Married/couple	Yes	No	Yes	No		17000	100	1	1	2.5
1324	0	Unchecked	14	2	1	Unchecked	Unchecked	Checked	Checked	Checked	Unchecked	Unchecked	Unchecked	Unchecked	Unchecked	Checked	Checked	Unchecked	Unchecked	No	No			No	Pharmacy technician	35	12		35	Female	54	Married/couple	Yes	Yes	Yes				80	1	2
1325	67	Unchecked	67	13	11	Checked	Unchecked	Unchecked	Unchecked	Unchecked	Checked	Checked	Unchecked	Unchecked	Unchecked	Checked	Unchecked	Checked	Checked	No	No			Yes	Pharmacist-in-charge	35	18	Open-ended contract	50	Male	61	Married/couple	Yes	No	Yes	No		17000	85	1	1	1
1326	64	Checked	82	3	0	Unchecked	Unchecked	Unchecked	Unchecked	Unchecked	Unchecked	Unchecked	Checked	Unchecked	Unchecked	Unchecked	Checked	Unchecked	Checked	No	No			No	Assistant pharmacist	7	5	Open-ended contract	32	Female	31	Married/couple	Yes	No	Yes		No	150000	130	1	1	2
1327	59	Unchecked	57	13	7	Unchecked	Unchecked	Checked	Unchecked	Checked	Unchecked	Checked	Unchecked	Checked	Checked	Unchecked	Checked	Unchecked	Checked	No	No			No	Pharmacy technician	27	20	Open-ended contract	35	Female	44	Married/couple	Yes	No	Yes		No	15700	250	2		3
1328	16	Unchecked	17	3	1	Unchecked	Unchecked	Unchecked	Unchecked	Checked	Unchecked	Unchecked	Unchecked	Unchecked	Checked	Unchecked	Checked	Unchecked	Unchecked	No	No			No	Pharmacy technician	10	7	Open-ended contract	32	Female	31	Married/couple	Yes	No	Yes		No	3000	70	1	0	1
1329	11	Unchecked	59	5	2	Unchecked	Unchecked	Unchecked	Checked	Checked	Unchecked	Unchecked	Unchecked	Unchecked	Checked	Checked	Checked	Unchecked	Unchecked	No	No			No	Assistant pharmacist	7	7	Open-ended contract	30	Female	32	Married/couple	Yes	No	Yes		No	3500	80	1	1	1
1330	85	Checked	100	15	13	Unchecked	Unchecked	Unchecked	Checked	Checked	Unchecked	Unchecked	Unchecked	Unchecked	Unchecked	Checked	Unchecked	Unchecked	Unchecked	Yes	Yes	Medical prescription	Anxiolytics	No	Pharmacy technician	17	12	Open-ended contract	25	Female	35	Married/couple	Yes	Yes	No			3500	80	1	1	1
1331	90	Unchecked	95	19	10	Checked	Unchecked	Unchecked	Checked	Checked	Checked	Checked	Unchecked	Unchecked	Checked	Checked	Checked	Checked	Checked	No	No			No	Assistant pharmacist	20	3	Open-ended contract	35	Female	45	Single	Yes	No	No			2500	100	1	0.5	1
1332	36	Unchecked	17	5	2	Unchecked	Unchecked	Unchecked	Unchecked	Checked	Unchecked	Unchecked	Unchecked	Unchecked	Unchecked	Checked	Unchecked	Unchecked	Unchecked	No	No			No	Assistant pharmacist	25	9	Open-ended contract	21	Female	52	Married/couple	Yes	No	Yes		No			1	1	2
1333	88	Unchecked	71	6	2	Checked	Checked	Checked	Unchecked	Unchecked	Checked	Unchecked	Unchecked	Unchecked	Unchecked	Unchecked	Unchecked	Unchecked	Unchecked	Yes	Yes	Medical prescription	Hypnotics	No	Assistant pharmacist	9	9	Fixed-term contract	35	Female	33	Married/couple	Yes	Yes	Yes		No	8000	250	1	2	5
1334	65	Unchecked		10	6	Checked	Unchecked	Checked	Unchecked	Checked	Unchecked	Unchecked	Unchecked	Unchecked	Unchecked	Unchecked	Checked	Unchecked	Unchecked	No	No			Yes	Assistant pharmacist	7	6	Open-ended contract	35	Female	30	Married/couple	No	No	Yes		No	8000	250	2	1	5
1335	63	Unchecked	71	7	6	Checked	Unchecked	Checked	Unchecked	Checked	Checked	Unchecked	Unchecked	Unchecked	Checked	Checked	Checked	Unchecked	Checked	No	No			No	Pharmacist-in-charge	30	26	Open-ended contract	45	Female	53	Married/couple	Yes	No	Yes		No	2600	150	1	1	3
1336	67	Unchecked	76	15	2	Checked	Unchecked	Checked	Unchecked	Checked	Checked	Unchecked	Unchecked	Unchecked	Unchecked	Checked	Checked	Unchecked	Checked	No	No			No	Pharmacist-in-charge	35	30	Open-ended contract		Female	56	Married/couple	Yes	No	Yes		No	18000	200	1	3	1
1337	93	Checked	73	15	12	Checked	Unchecked	Checked	Unchecked	Checked	Checked	Unchecked	Unchecked	Unchecked	Checked	Checked	Checked	Checked	Checked	Yes	Yes	Medical prescription	Anxiolytics	No	Pharmacist-in-charge	32	23	Open-ended contract	50	Female	60	Married/couple	Yes	Yes	Yes		No	5500	100	1	0.25	1
1338	31	Unchecked	31	1	1	Unchecked	Unchecked	Unchecked	Unchecked	Checked	Unchecked	Unchecked	Unchecked	Unchecked	Unchecked	Unchecked	Unchecked	Checked	Checked	No	No			No	Pharmacist-in-charge	14	4	Open-ended contract	60	Female	38	Married/couple	Yes	No	Yes		No	2500	150	1	0	2
1339	9	Unchecked	48	3	1	Checked	Unchecked	Checked	Unchecked	Checked	Checked	Unchecked	Unchecked	Unchecked	Checked	Checked	Checked	Unchecked	Checked	No	No			No	Pharmacist-in-charge	39	24	Open-ended contract	77	Female	62	Single	No	No	No			20000	1301	1	0	2
[truncated: 4 more columns]
